# Supplementary material for: (E)-2-[2-(2-Nitro­phen­yl)ethen­yl]-8-quinolyl acetate
Source: Acta Crystallogr Sect E Struct Rep Online. 2009 Oct 31;65(Pt 11):o2960. doi: 10.1107/S1600536809044158 (PMC2970963; doi:10.1107/S1600536809044158)
Supplement: Supplementary file 1 [file e-65-o2960-sup1.cif]

##############################################################################
###                                                                        ###
###        Electronic paper (Acta Crystallographica Section E)             ###
###                                                                        ###
##############################################################################
#                                                                            #
# This CIF contains the data in a paper accepted for publication in Acta     #
# Crystallographica Section E. It conforms to the requirements of Notes      #
# for Authors for Section E, and has been peer reviewed under the auspices   #
# of the IUCr Commission on Journals.                                        #
#                                                                            #
# Full details of the Crystallographic Information File format               #
# are given in the paper "The Crystallographic Information File (CIF):       #
# a New Standard Archive File for Crystallography" by S. R. Hall, F. H.      #
# Allen and I. D. Brown [Acta Cryst. (1991), A47, 655-685].                  #
#                                                                            #
# The current version of the core CIF dictionary is obtainable from          #
# ftp://ftp.iucr.org/pub/cif_core.dic. The current version number is 2.4.    #
#                                                                            #
# Software is freely available for graphical display of the structure(s) in  #
# this CIF.  For information consult the CIF home page http://www.iucr.org/  #
# cif/home.html                                                              #
#                                                                            #
# This file may be used for bona fide research purposes within the           #
# scientific community so long as proper attribution is given to the journal # 
# article from which it was obtained.                                        #
#                                                                            #
##############################################################################
                                             
data_I
_audit_creation_method     SHELXL-97
_chemical_name_systematic
;
(<i>E</i>)-2-[2-(2-Nitrophenyl)ethenyl]-8-quinolyl acetate
;
_chemical_name_common     ?
_chemical_formula_moiety     'C19 H14 N2 O4'
_chemical_formula_sum     'C19 H14 N2 O4'
_chemical_formula_iupac     'C19 H14 N2 O4'
_chemical_formula_weight     334.32
_chemical_melting_point     ?
_symmetry_cell_setting     Orthorhombic
_symmetry_space_group_name_H-M     'P n a 21'
_symmetry_space_group_name_Hall     'P 2c -2n'
loop_
    _symmetry_equiv_pos_as_xyz
    'x, y, z'
    '-x, -y, z+1/2'
    'x+1/2, -y+1/2, z'
    '-x+1/2, y+1/2, z+1/2'
_cell_length_a     25.8466(13)
_cell_length_b     11.8451(6)
_cell_length_c     10.5870(5)
_cell_angle_alpha     90.00
_cell_angle_beta     90.00
_cell_angle_gamma     90.00
_cell_volume     3241.3(3)
_cell_formula_units_Z     8
_cell_measurement_reflns_used     5386
_cell_measurement_theta_min     2.33
_cell_measurement_theta_max     26.34
_cell_measurement_temperature     173(2)
_exptl_crystal_description     block
_exptl_crystal_colour     yellow
_exptl_crystal_size_max     0.47
_exptl_crystal_size_mid     0.45
_exptl_crystal_size_min     0.26
_exptl_crystal_density_diffrn     1.370
_exptl_crystal_density_meas     ?
_exptl_crystal_density_method     'not measured'
_exptl_crystal_F_000     1392
_exptl_absorpt_coefficient_mu     0.098
_exptl_absorpt_correction_type     multi-scan
_exptl_absorpt_process_details     '(SADABS; Bruker, 2001)'
_exptl_absorpt_correction_T_min     0.9555
_exptl_absorpt_correction_T_max     0.9750
_exptl_special_details
;
^1^H NMR (CDCl~3~, 300 MHz) \d
8.17--8.26 (m, 2H), 7.94 (d, J=7.5 Hz, 1H), 7.82 (d, J=7.8 Hz 1H), 7.64--7.70
(m, 4H), 7.47--7.53 (m, 3H), 2.58(s, 3H); IR (KBr, cm^-1^): 3067, 1723, 1577,
1520, 1457, 1175, 1128, 970, 850, 765, 708; ESI-MS m/<i>z</i>: 335.9
([<i>M</i>+H]^+^); Elemental analysis: found C: 68.45, H: 4.40, N: 8.38 (%)
;
_diffrn_ambient_temperature     173(2)
_diffrn_radiation_type     MoK\a
_diffrn_radiation_wavelength     0.71073
_diffrn_radiation_source     'fine-focus sealed tube'
_diffrn_radiation_monochromator     graphite
_diffrn_measurement_device_type     'Bruker SMART 1000 CCD'
_diffrn_measurement_method     \w
_diffrn_detector_area_resol_mean     ?
_diffrn_reflns_number     17451
_diffrn_reflns_av_R_equivalents     0.0390
_diffrn_reflns_av_sigmaI/netI     0.0320
_diffrn_reflns_theta_min     1.58
_diffrn_reflns_theta_max     27.08
_diffrn_reflns_theta_full     27.08
_diffrn_measured_fraction_theta_max     0.991
_diffrn_measured_fraction_theta_full     0.991
_diffrn_reflns_limit_h_min     -29
_diffrn_reflns_limit_h_max     33
_diffrn_reflns_limit_k_min     -13
_diffrn_reflns_limit_k_max     15
_diffrn_reflns_limit_l_min     -13
_diffrn_reflns_limit_l_max     13
_diffrn_standards_number     0
_diffrn_standards_interval_count     ?
_diffrn_standards_interval_time     ?
_diffrn_standards_decay_%     ?
_refine_special_details
;
Refinement of <i>F</i>^2^ against ALL reflections. The weighted <i>R</i>-factor
<i>wR</i> and goodness of fit <i>S</i> are based on <i>F</i>^2^, conventional
<i>R</i>-factors <i>R</i> are based on <i>F</i>, with <i>F</i> set to zero for
negative <i>F</i>^2^. The threshold expression of <i>F</i>^2^ >
\s(<i>F</i>^2^) is used only for calculating <i>R</i>-factors(gt) <i>etc</i>.
and is not relevant to the choice of reflections for refinement.
<i>R</i>-factors based on <i>F</i>^2^ are statistically about twice as large
as those based on <i>F</i>, and <i>R</i>- factors based on ALL data will be
even larger.
;
_reflns_number_total     3731
_reflns_number_gt     2785
_reflns_threshold_expression     I>2\s(I)
_refine_ls_structure_factor_coef     Fsqd
_refine_ls_matrix_type     full
_refine_ls_R_factor_all     0.0831
_refine_ls_R_factor_gt     0.0578
_refine_ls_wR_factor_gt     0.1434
_refine_ls_wR_factor_ref     0.1714
_refine_ls_goodness_of_fit_ref     1.044
_refine_ls_restrained_S_all     1.060
_refine_ls_number_reflns     3731
_refine_ls_number_parameters     453
_refine_ls_number_restraints     7
_refine_ls_hydrogen_treatment     constr
_refine_ls_weighting_scheme     calc
_refine_ls_weighting_details
         'calc w=1/[\s^2^(Fo^2^)+(0.1126P)^2^+0.5654P] where P=(Fo^2^+2Fc^2^)/3'
_atom_sites_solution_hydrogens     geom
_atom_sites_solution_primary     direct
_atom_sites_solution_secondary     difmap
_refine_ls_shift/su_max     0.004
_refine_ls_shift/su_mean     0.000
_refine_diff_density_max     0.556
_refine_diff_density_min     -0.216
_refine_ls_extinction_method     none
_refine_ls_extinction_coef     ?
loop_
    _atom_type_symbol
    _atom_type_description
    _atom_type_scat_dispersion_real
    _atom_type_scat_dispersion_imag
    _atom_type_scat_source
    'C' 'C' 0.0033 0.0000
                         'International Tables Vol C Tables 4.2.6.8 and 6.1.1.4'
    'H' 'H' 0.0000 0.0000
                         'International Tables Vol C Tables 4.2.6.8 and 6.1.1.4'
    'N' 'N' 0.0061 0.0000
                         'International Tables Vol C Tables 4.2.6.8 and 6.1.1.4'
    'O' 'O' 0.0106 0.0000
                         'International Tables Vol C Tables 4.2.6.8 and 6.1.1.4'
_computing_data_collection     'SMART (Bruker, 2001)'
_computing_cell_refinement     'SAINT-Plus (Bruker, 2003)'
_computing_data_reduction     'SAINT-Plus (Bruker, 2003)'
_computing_structure_solution     'SHELXTL (Sheldrick, 2008)'
_computing_structure_refinement     'SHELXTL (Sheldrick, 2008)'
_computing_molecular_graphics     'SHELXTL (Sheldrick, 2008)'
_computing_publication_material     'SHELXTL (Sheldrick, 2008)'
loop_
    _atom_site_type_symbol
    _atom_site_label
    _atom_site_fract_x
    _atom_site_fract_y
    _atom_site_fract_z
    _atom_site_U_iso_or_equiv
    _atom_site_adp_type
    _atom_site_calc_flag
    _atom_site_refinement_flags
    _atom_site_occupancy
    _atom_site_disorder_assembly
    _atom_site_disorder_group
    C C1 0.79027(14) 0.4406(3) 0.2939(4) 0.0354(9) Uani d . 1 . .
    H H1 0.7753 0.5118 0.2748 0.043 Uiso calc R 1 . .
    C C2 0.83678(14) 0.4416(3) 0.3458(4) 0.0347(8) Uani d . 1 . .
    H H2 0.8522 0.3712 0.3664 0.042 Uiso calc R 1 . .
    C C3 0.92068(14) 0.7392(3) 0.4307(4) 0.0337(9) Uani d . 1 . .
    C C4 0.87102(14) 0.7393(3) 0.3743(4) 0.0301(8) Uani d . 1 . .
    N N5 0.84409(11) 0.6440(3) 0.3460(3) 0.0299(7) Uani d . 1 . .
    C C6 0.86607(13) 0.5452(3) 0.3734(4) 0.0321(8) Uani d . 1 . .
    C C7 0.91645(16) 0.5376(4) 0.4257(4) 0.0383(9) Uani d . 1 . .
    H H7 0.9315 0.4656 0.4403 0.046 Uiso calc R 1 . .
    C C8 0.94344(14) 0.6324(4) 0.4549(4) 0.0396(10) Uani d . 1 . .
    H H8 0.9770 0.6273 0.4910 0.048 Uiso calc R 1 . .
    C C9 0.94489(16) 0.8434(4) 0.4613(4) 0.0432(10) Uani d . 1 . .
    H H9 0.9779 0.8436 0.5007 0.052 Uiso calc R 1 . .
    C C10 0.92101(17) 0.9425(4) 0.4346(4) 0.0447(10) Uani d . 1 . .
    H H10 0.9372 1.0116 0.4569 0.054 Uiso calc R 1 . .
    C C11 0.87218(16) 0.9444(3) 0.3739(4) 0.0393(9) Uani d . 1 . .
    H H11 0.8560 1.0143 0.3544 0.047 Uiso calc R 1 . .
    C C12 0.84871(14) 0.8454(3) 0.3436(4) 0.0310(8) Uani d . 1 . .
    O O13 0.79975(10) 0.8466(2) 0.2896(3) 0.0343(6) Uani d . 1 . .
    C C14 0.75968(15) 0.3408(3) 0.2631(4) 0.0360(9) Uani d . 1 . .
    C C15 0.71059(16) 0.3464(4) 0.2113(5) 0.0470(11) Uani d . 1 . .
    C C16 0.67993(18) 0.2511(5) 0.1900(6) 0.0594(15) Uani d . 1 . .
    H H16 0.6458 0.2589 0.1576 0.071 Uiso calc R 1 . .
    C C17 0.6995(2) 0.1471(5) 0.2162(5) 0.0580(14) Uani d . 1 . .
    H H17 0.6794 0.0815 0.2005 0.070 Uiso calc R 1 . .
    C C18 0.74860(19) 0.1373(4) 0.2656(5) 0.0492(11) Uani d . 1 . .
    H H18 0.7623 0.0646 0.2834 0.059 Uiso calc R 1 . .
    C C19 0.77801(16) 0.2319(3) 0.2896(4) 0.0395(10) Uani d . 1 . .
    H H19 0.8116 0.2231 0.3249 0.047 Uiso calc R 1 . .
    C C20 0.79586(15) 0.8136(3) 0.1658(4) 0.0330(8) Uani d . 1 . .
    O O21 0.83315(11) 0.7982(2) 0.1009(3) 0.0417(7) Uani d . 1 . .
    C C22 0.74072(15) 0.8026(4) 0.1270(5) 0.0473(11) Uani d . 1 . .
    H H22A 0.7385 0.8011 0.0346 0.071 Uiso calc R 1 . .
    H H22B 0.7210 0.8670 0.1594 0.071 Uiso calc R 1 . .
    H H22C 0.7264 0.7324 0.1614 0.071 Uiso calc R 1 . .
    N N23 0.68857(17) 0.4577(5) 0.1744(6) 0.0746(17) Uani d . 1 . .
    O O24 0.7137(2) 0.5202(4) 0.1073(7) 0.101(2) Uani d . 1 . .
    O O25 0.64504(18) 0.4750(5) 0.2109(7) 0.124(2) Uani d U 1 . .
    C C26 0.46521(13) -0.0779(3) 0.1266(4) 0.0304(8) Uani d . 1 . .
    H H26 0.4808 -0.0079 0.1483 0.036 Uiso calc R 1 . .
    C C27 0.41923(15) -0.0756(3) 0.0705(4) 0.0358(9) Uani d . 1 . .
    H H27 0.4045 -0.1458 0.0459 0.043 Uiso calc R 1 . .
    C C28 0.33041(14) 0.2153(3) -0.0099(4) 0.0321(8) Uani d . 1 . .
    C C29 0.37963(13) 0.2194(3) 0.0491(4) 0.0290(8) Uani d . 1 . .
    N N30 0.40900(11) 0.1266(3) 0.0752(3) 0.0308(7) Uani d . 1 . .
    C C31 0.38950(14) 0.0269(3) 0.0438(4) 0.0318(8) Uani d . 1 . .
    C C32 0.33986(15) 0.0140(3) -0.0117(4) 0.0378(9) Uani d . 1 . .
    H H32 0.3268 -0.0592 -0.0298 0.045 Uiso calc R 1 . .
    C C33 0.31110(15) 0.1068(4) -0.0387(4) 0.0376(9) Uani d . 1 . .
    H H33 0.2780 0.0988 -0.0768 0.045 Uiso calc R 1 . .
    C C34 0.30335(15) 0.3162(3) -0.0367(4) 0.0364(9) Uani d . 1 . .
    H H34 0.2705 0.3132 -0.0767 0.044 Uiso calc R 1 . .
    C C35 0.32446(16) 0.4174(4) -0.0053(4) 0.0415(10) Uani d . 1 . .
    H H35 0.3063 0.4849 -0.0247 0.050 Uiso calc R 1 . .
    C C36 0.37324(15) 0.4241(3) 0.0561(4) 0.0383(9) Uani d . 1 . .
    H H36 0.3876 0.4955 0.0772 0.046 Uiso calc R 1 . .
    C C37 0.39908(14) 0.3276(3) 0.0842(4) 0.0314(8) Uani d . 1 . .
    O O38 0.44801(10) 0.3328(2) 0.1386(3) 0.0339(6) Uani d . 1 . .
    C C39 0.49328(13) -0.1817(3) 0.1570(4) 0.0305(8) Uani d . 1 . .
    C C40 0.54472(14) -0.1848(3) 0.2014(4) 0.0340(9) Uani d . 1 . .
    C C41 0.57112(16) -0.2840(4) 0.2254(5) 0.0425(11) Uani d . 1 . .
    H H41 0.6063 -0.2822 0.2513 0.051 Uiso calc R 1 . .
    C C42 0.54573(16) -0.3852(4) 0.2111(5) 0.0458(10) Uani d . 1 . .
    H H42 0.5628 -0.4540 0.2311 0.055 Uiso calc R 1 . .
    C C43 0.49544(15) -0.3867(3) 0.1678(5) 0.0428(10) Uani d . 1 . .
    H H43 0.4782 -0.4568 0.1564 0.051 Uiso calc R 1 . .
    C C44 0.46994(14) -0.2877(3) 0.1411(4) 0.0360(9) Uani d . 1 . .
    H H44 0.4354 -0.2912 0.1109 0.043 Uiso calc R 1 . .
    C C45 0.45270(15) 0.2938(3) 0.2601(4) 0.0345(9) Uani d . 1 . .
    O O46 0.41633(11) 0.2756(3) 0.3261(3) 0.0436(7) Uani d . 1 . .
    C C47 0.50824(17) 0.2795(4) 0.2951(5) 0.0510(12) Uani d . 1 . .
    H H47A 0.5112 0.2715 0.3870 0.076 Uiso calc R 1 . .
    H H47B 0.5279 0.3458 0.2674 0.076 Uiso calc R 1 . .
    H H47C 0.5221 0.2118 0.2540 0.076 Uiso calc R 1 . .
    N N48 0.57481(13) -0.0810(3) 0.2185(4) 0.0428(9) Uani d . 1 . .
    O O49 0.55389(14) 0.0009(3) 0.2665(4) 0.0621(10) Uani d . 1 . .
    O O50 0.62029(12) -0.0830(3) 0.1858(4) 0.0628(10) Uani d . 1 . .
loop_
    _atom_site_aniso_label
    _atom_site_aniso_U_11
    _atom_site_aniso_U_22
    _atom_site_aniso_U_33
    _atom_site_aniso_U_12
    _atom_site_aniso_U_13
    _atom_site_aniso_U_23
    C1 0.037(2) 0.033(2) 0.036(2) 0.0056(15) -0.0016(16) -0.0013(16)
    C2 0.0349(19) 0.0296(19) 0.039(2) 0.0053(15) 0.0015(16) 0.0038(16)
    C3 0.0286(19) 0.049(2) 0.023(2) -0.0057(16) -0.0027(16) 0.0050(16)
    C4 0.0296(19) 0.038(2) 0.0223(19) -0.0017(15) 0.0006(15) 0.0022(15)
    N5 0.0253(15) 0.0350(17) 0.0293(17) 0.0025(12) -0.0008(13) 0.0008(13)
    C6 0.0279(18) 0.036(2) 0.032(2) 0.0030(15) 0.0030(15) 0.0058(16)
    C7 0.039(2) 0.045(2) 0.031(2) 0.0094(17) -0.0005(17) 0.0089(18)
    C8 0.0250(19) 0.059(3) 0.035(2) 0.0009(17) -0.0046(16) 0.0100(19)
    C9 0.031(2) 0.061(3) 0.038(2) -0.0135(19) -0.0060(18) 0.002(2)
    C10 0.048(2) 0.049(3) 0.037(2) -0.021(2) -0.0052(19) -0.0014(19)
    C11 0.040(2) 0.037(2) 0.040(2) -0.0045(17) -0.0010(18) -0.0002(18)
    C12 0.0263(18) 0.038(2) 0.029(2) -0.0030(14) 0.0012(15) -0.0016(15)
    O13 0.0299(13) 0.0375(15) 0.0356(15) 0.0027(10) -0.0024(11) -0.0036(11)
    C14 0.032(2) 0.039(2) 0.036(2) 0.0017(16) 0.0026(16) -0.0066(17)
    C15 0.039(2) 0.060(3) 0.042(3) 0.0037(19) -0.004(2) -0.016(2)
    C16 0.036(2) 0.089(4) 0.054(3) -0.007(2) -0.006(2) -0.023(3)
    C17 0.062(3) 0.067(4) 0.046(3) -0.027(3) 0.012(2) -0.008(2)
    C18 0.058(3) 0.042(2) 0.047(3) -0.011(2) 0.010(2) 0.001(2)
    C19 0.040(2) 0.038(2) 0.041(3) -0.0021(17) 0.0066(19) 0.0015(18)
    C20 0.0354(19) 0.0249(18) 0.039(2) 0.0032(14) -0.0032(17) 0.0015(16)
    O21 0.0397(16) 0.0473(16) 0.0382(17) 0.0054(12) 0.0026(13) 0.0020(13)
    C22 0.036(2) 0.061(3) 0.044(3) 0.0046(19) -0.0094(19) 0.000(2)
    N23 0.045(3) 0.089(4) 0.090(4) 0.028(2) -0.035(3) -0.039(3)
    O24 0.102(4) 0.053(2) 0.150(5) 0.014(2) -0.063(4) -0.004(3)
    O25 0.077(3) 0.167(5) 0.126(4) 0.071(3) -0.028(3) -0.049(4)
    C26 0.0292(18) 0.0292(18) 0.0326(19) -0.0033(14) 0.0012(15) 0.0004(15)
    C27 0.038(2) 0.0288(19) 0.041(2) 0.0020(15) -0.0058(17) -0.0073(16)
    C28 0.0293(19) 0.043(2) 0.024(2) 0.0012(16) -0.0011(15) -0.0016(16)
    C29 0.0227(17) 0.036(2) 0.028(2) 0.0018(14) 0.0017(15) 0.0010(15)
    N30 0.0277(15) 0.0323(16) 0.0324(18) 0.0018(12) -0.0006(13) -0.0036(13)
    C31 0.0308(18) 0.035(2) 0.029(2) -0.0003(15) -0.0018(15) -0.0031(15)
    C32 0.036(2) 0.035(2) 0.043(2) -0.0014(16) -0.0104(17) -0.0033(17)
    C33 0.0266(18) 0.047(2) 0.039(2) -0.0024(16) -0.0088(16) -0.0033(19)
    C34 0.031(2) 0.043(2) 0.035(2) 0.0056(16) -0.0038(17) 0.0001(18)
    C35 0.039(2) 0.043(2) 0.042(3) 0.0125(18) 0.0008(18) 0.0050(19)
    C36 0.039(2) 0.033(2) 0.043(2) 0.0005(16) 0.0005(18) -0.0004(18)
    C37 0.0279(18) 0.038(2) 0.029(2) -0.0001(14) 0.0028(15) -0.0016(16)
    O38 0.0295(13) 0.0325(13) 0.0398(16) -0.0051(10) -0.0011(11) 0.0029(12)
    C39 0.0291(18) 0.0318(18) 0.031(2) -0.0006(14) 0.0026(15) -0.0011(16)
    C40 0.0313(19) 0.036(2) 0.035(2) -0.0040(15) -0.0038(17) -0.0019(17)
    C41 0.032(2) 0.045(3) 0.051(3) 0.0033(17) -0.006(2) 0.000(2)
    C42 0.043(2) 0.037(2) 0.058(3) 0.0068(17) 0.000(2) 0.000(2)
    C43 0.035(2) 0.032(2) 0.060(3) -0.0005(16) 0.0018(19) -0.0030(19)
    C44 0.0267(18) 0.039(2) 0.042(2) -0.0043(15) 0.0031(16) -0.0013(18)
    C45 0.038(2) 0.0258(18) 0.040(2) -0.0047(15) -0.0043(17) -0.0021(16)
    O46 0.0421(17) 0.0522(18) 0.0366(17) -0.0094(13) 0.0040(14) -0.0005(14)
    C47 0.043(3) 0.066(3) 0.043(3) -0.004(2) -0.010(2) 0.008(2)
    N48 0.045(2) 0.0363(19) 0.047(2) -0.0037(15) -0.0175(17) 0.0026(16)
    O49 0.065(2) 0.0429(19) 0.079(3) -0.0009(16) -0.0301(19) -0.0133(18)
    O50 0.0353(16) 0.062(2) 0.091(3) -0.0134(15) -0.0157(17) 0.009(2)
_geom_special_details
;
All e.s.d.'s (except the e.s.d. in the dihedral angle between two l.s. planes)
are estimated using the full covariance matrix. The cell e.s.d.'s are taken
into account individually in the estimation of e.s.d.'s in distances, angles
and torsion angles; correlations between e.s.d.'s in cell parameters are only
used when they are defined by crystal symmetry. An approximate (isotropic)
treatment of cell e.s.d.'s is used for estimating e.s.d.'s involving l.s.
planes.
;
loop_
    _geom_bond_atom_site_label_1
    _geom_bond_atom_site_label_2
    _geom_bond_site_symmetry_2
    _geom_bond_distance
    _geom_bond_publ_flag
    C1 C2 . 1.322(5) ?
    C1 C14 . 1.459(5) ?
    C1 H1 . 0.9500 ?
    C2 C6 . 1.471(5) ?
    C2 H2 . 0.9500 ?
    C3 C4 . 1.415(5) ?
    C3 C8 . 1.418(6) ?
    C3 C9 . 1.421(6) ?
    C4 N5 . 1.361(5) ?
    C4 C12 . 1.420(5) ?
    N5 C6 . 1.332(5) ?
    C6 C7 . 1.418(5) ?
    C7 C8 . 1.358(6) ?
    C7 H7 . 0.9500 ?
    C8 H8 . 0.9500 ?
    C9 C10 . 1.357(6) ?
    C9 H9 . 0.9500 ?
    C10 C11 . 1.417(6) ?
    C10 H10 . 0.9500 ?
    C11 C12 . 1.358(5) ?
    C11 H11 . 0.9500 ?
    C12 O13 . 1.389(4) ?
    O13 C20 . 1.372(5) ?
    C14 C15 . 1.384(6) ?
    C14 C19 . 1.403(6) ?
    C15 C16 . 1.397(7) ?
    C15 N23 . 1.488(7) ?
    C16 C17 . 1.361(8) ?
    C16 H16 . 0.9500 ?
    C17 C18 . 1.377(7) ?
    C17 H17 . 0.9500 ?
    C18 C19 . 1.378(6) ?
    C18 H18 . 0.9500 ?
    C19 H19 . 0.9500 ?
    C20 O21 . 1.197(5) ?
    C20 C22 . 1.489(5) ?
    C22 H22A . 0.9800 ?
    C22 H22B . 0.9800 ?
    C22 H22C . 0.9800 ?
    N23 O25 . 1.207(6) ?
    N23 O24 . 1.215(7) ?
    C26 C27 . 1.329(5) ?
    C26 C39 . 1.464(5) ?
    C26 H26 . 0.9500 ?
    C27 C31 . 1.465(5) ?
    C27 H27 . 0.9500 ?
    C28 C33 . 1.412(6) ?
    C28 C34 . 1.414(5) ?
    C28 C29 . 1.418(5) ?
    C29 N30 . 1.364(5) ?
    C29 C37 . 1.426(5) ?
    N30 C31 . 1.327(5) ?
    C31 C32 . 1.419(5) ?
    C32 C33 . 1.358(6) ?
    C32 H32 . 0.9500 ?
    C33 H33 . 0.9500 ?
    C34 C35 . 1.358(6) ?
    C34 H34 . 0.9500 ?
    C35 C36 . 1.420(6) ?
    C35 H35 . 0.9500 ?
    C36 C37 . 1.357(5) ?
    C36 H36 . 0.9500 ?
    C37 O38 . 1.391(5) ?
    O38 C45 . 1.372(5) ?
    C39 C44 . 1.403(5) ?
    C39 C40 . 1.411(5) ?
    C40 C41 . 1.382(6) ?
    C40 N48 . 1.466(5) ?
    C41 C42 . 1.375(6) ?
    C41 H41 . 0.9500 ?
    C42 C43 . 1.378(6) ?
    C42 H42 . 0.9500 ?
    C43 C44 . 1.375(6) ?
    C43 H43 . 0.9500 ?
    C44 H44 . 0.9500 ?
    C45 O46 . 1.191(5) ?
    C45 C47 . 1.492(6) ?
    C47 H47A . 0.9800 ?
    C47 H47B . 0.9800 ?
    C47 H47C . 0.9800 ?
    N48 O49 . 1.222(5) ?
    N48 O50 . 1.226(5) ?
loop_
    _geom_angle_atom_site_label_1
    _geom_angle_atom_site_label_2
    _geom_angle_atom_site_label_3
    _geom_angle_site_symmetry_1
    _geom_angle_site_symmetry_3
    _geom_angle
    _geom_angle_publ_flag
    C2 C1 C14 . . 126.4(4) ?
    C2 C1 H1 . . 116.8 ?
    C14 C1 H1 . . 116.8 ?
    C1 C2 C6 . . 123.9(3) ?
    C1 C2 H2 . . 118.0 ?
    C6 C2 H2 . . 118.0 ?
    C4 C3 C8 . . 117.0(4) ?
    C4 C3 C9 . . 119.7(4) ?
    C8 C3 C9 . . 123.4(4) ?
    N5 C4 C3 . . 123.8(3) ?
    N5 C4 C12 . . 118.4(3) ?
    C3 C4 C12 . . 117.8(3) ?
    C6 N5 C4 . . 117.6(3) ?
    N5 C6 C7 . . 122.2(4) ?
    N5 C6 C2 . . 118.0(3) ?
    C7 C6 C2 . . 119.8(3) ?
    C8 C7 C6 . . 120.6(4) ?
    C8 C7 H7 . . 119.7 ?
    C6 C7 H7 . . 119.7 ?
    C7 C8 C3 . . 118.9(4) ?
    C7 C8 H8 . . 120.6 ?
    C3 C8 H8 . . 120.6 ?
    C10 C9 C3 . . 120.2(4) ?
    C10 C9 H9 . . 119.9 ?
    C3 C9 H9 . . 119.9 ?
    C9 C10 C11 . . 120.9(4) ?
    C9 C10 H10 . . 119.5 ?
    C11 C10 H10 . . 119.5 ?
    C12 C11 C10 . . 119.4(4) ?
    C12 C11 H11 . . 120.3 ?
    C10 C11 H11 . . 120.3 ?
    C11 C12 O13 . . 119.7(3) ?
    C11 C12 C4 . . 121.9(4) ?
    O13 C12 C4 . . 118.3(3) ?
    C20 O13 C12 . . 117.2(3) ?
    C15 C14 C19 . . 115.6(4) ?
    C15 C14 C1 . . 123.2(4) ?
    C19 C14 C1 . . 121.2(4) ?
    C14 C15 C16 . . 123.1(5) ?
    C14 C15 N23 . . 119.8(4) ?
    C16 C15 N23 . . 117.2(4) ?
    C17 C16 C15 . . 119.2(4) ?
    C17 C16 H16 . . 120.4 ?
    C15 C16 H16 . . 120.4 ?
    C16 C17 C18 . . 119.8(4) ?
    C16 C17 H17 . . 120.1 ?
    C18 C17 H17 . . 120.1 ?
    C17 C18 C19 . . 120.6(5) ?
    C17 C18 H18 . . 119.7 ?
    C19 C18 H18 . . 119.7 ?
    C18 C19 C14 . . 121.7(4) ?
    C18 C19 H19 . . 119.2 ?
    C14 C19 H19 . . 119.2 ?
    O21 C20 O13 . . 122.2(4) ?
    O21 C20 C22 . . 126.8(4) ?
    O13 C20 C22 . . 111.0(3) ?
    C20 C22 H22A . . 109.5 ?
    C20 C22 H22B . . 109.5 ?
    H22A C22 H22B . . 109.5 ?
    C20 C22 H22C . . 109.5 ?
    H22A C22 H22C . . 109.5 ?
    H22B C22 H22C . . 109.5 ?
    O25 N23 O24 . . 125.6(7) ?
    O25 N23 C15 . . 115.0(7) ?
    O24 N23 C15 . . 119.3(4) ?
    C27 C26 C39 . . 123.9(3) ?
    C27 C26 H26 . . 118.0 ?
    C39 C26 H26 . . 118.0 ?
    C26 C27 C31 . . 124.9(3) ?
    C26 C27 H27 . . 117.6 ?
    C31 C27 H27 . . 117.6 ?
    C33 C28 C34 . . 123.4(3) ?
    C33 C28 C29 . . 116.3(3) ?
    C34 C28 C29 . . 120.2(3) ?
    N30 C29 C28 . . 124.1(3) ?
    N30 C29 C37 . . 118.4(3) ?
    C28 C29 C37 . . 117.5(3) ?
    C31 N30 C29 . . 117.1(3) ?
    N30 C31 C32 . . 122.9(3) ?
    N30 C31 C27 . . 119.4(3) ?
    C32 C31 C27 . . 117.7(3) ?
    C33 C32 C31 . . 119.7(4) ?
    C33 C32 H32 . . 120.2 ?
    C31 C32 H32 . . 120.2 ?
    C32 C33 C28 . . 119.9(3) ?
    C32 C33 H33 . . 120.1 ?
    C28 C33 H33 . . 120.1 ?
    C35 C34 C28 . . 119.9(4) ?
    C35 C34 H34 . . 120.1 ?
    C28 C34 H34 . . 120.1 ?
    C34 C35 C36 . . 121.2(4) ?
    C34 C35 H35 . . 119.4 ?
    C36 C35 H35 . . 119.4 ?
    C37 C36 C35 . . 119.3(4) ?
    C37 C36 H36 . . 120.3 ?
    C35 C36 H36 . . 120.3 ?
    C36 C37 O38 . . 120.1(3) ?
    C36 C37 C29 . . 121.8(3) ?
    O38 C37 C29 . . 117.9(3) ?
    C45 O38 C37 . . 117.0(3) ?
    C44 C39 C40 . . 114.9(3) ?
    C44 C39 C26 . . 120.8(3) ?
    C40 C39 C26 . . 124.2(3) ?
    C41 C40 C39 . . 123.3(4) ?
    C41 C40 N48 . . 115.3(3) ?
    C39 C40 N48 . . 121.3(3) ?
    C42 C41 C40 . . 119.0(4) ?
    C42 C41 H41 . . 120.5 ?
    C40 C41 H41 . . 120.5 ?
    C41 C42 C43 . . 119.8(4) ?
    C41 C42 H42 . . 120.1 ?
    C43 C42 H42 . . 120.1 ?
    C44 C43 C42 . . 120.7(4) ?
    C44 C43 H43 . . 119.7 ?
    C42 C43 H43 . . 119.7 ?
    C43 C44 C39 . . 122.2(4) ?
    C43 C44 H44 . . 118.9 ?
    C39 C44 H44 . . 118.9 ?
    O46 C45 O38 . . 122.7(4) ?
    O46 C45 C47 . . 126.4(4) ?
    O38 C45 C47 . . 110.9(4) ?
    C45 C47 H47A . . 109.5 ?
    C45 C47 H47B . . 109.5 ?
    H47A C47 H47B . . 109.5 ?
    C45 C47 H47C . . 109.5 ?
    H47A C47 H47C . . 109.5 ?
    H47B C47 H47C . . 109.5 ?
    O49 N48 O50 . . 123.8(4) ?
    O49 N48 C40 . . 118.9(4) ?
    O50 N48 C40 . . 117.3(4) ?
loop_
    _geom_torsion_atom_site_label_1
    _geom_torsion_atom_site_label_2
    _geom_torsion_atom_site_label_3
    _geom_torsion_atom_site_label_4
    _geom_torsion_site_symmetry_1
    _geom_torsion_site_symmetry_2
    _geom_torsion_site_symmetry_3
    _geom_torsion_site_symmetry_4
    _geom_torsion
    _geom_torsion_publ_flag
    C14 C1 C2 C6 . . . . 179.3(4) ?
    C8 C3 C4 N5 . . . . 1.8(6) ?
    C9 C3 C4 N5 . . . . -177.5(4) ?
    C8 C3 C4 C12 . . . . -176.9(4) ?
    C9 C3 C4 C12 . . . . 3.8(6) ?
    C3 C4 N5 C6 . . . . 0.1(6) ?
    C12 C4 N5 C6 . . . . 178.8(3) ?
    C4 N5 C6 C7 . . . . -2.5(6) ?
    C4 N5 C6 C2 . . . . 178.7(3) ?
    C1 C2 C6 N5 . . . . 0.9(6) ?
    C1 C2 C6 C7 . . . . -178.0(4) ?
    N5 C6 C7 C8 . . . . 2.9(6) ?
    C2 C6 C7 C8 . . . . -178.2(4) ?
    C6 C7 C8 C3 . . . . -0.9(6) ?
    C4 C3 C8 C7 . . . . -1.3(6) ?
    C9 C3 C8 C7 . . . . 178.0(4) ?
    C4 C3 C9 C10 . . . . -1.2(7) ?
    C8 C3 C9 C10 . . . . 179.5(4) ?
    C3 C9 C10 C11 . . . . -1.2(7) ?
    C9 C10 C11 C12 . . . . 0.9(7) ?
    C10 C11 C12 O13 . . . . 176.9(4) ?
    C10 C11 C12 C4 . . . . 1.8(6) ?
    N5 C4 C12 C11 . . . . 177.1(4) ?
    C3 C4 C12 C11 . . . . -4.1(6) ?
    N5 C4 C12 O13 . . . . 2.0(6) ?
    C3 C4 C12 O13 . . . . -179.3(3) ?
    C11 C12 O13 C20 . . . . 111.1(4) ?
    C4 C12 O13 C20 . . . . -73.7(4) ?
    C2 C1 C14 C15 . . . . 178.5(4) ?
    C2 C1 C14 C19 . . . . 1.1(7) ?
    C19 C14 C15 C16 . . . . 2.1(7) ?
    C1 C14 C15 C16 . . . . -175.4(4) ?
    C19 C14 C15 N23 . . . . -177.3(4) ?
    C1 C14 C15 N23 . . . . 5.2(7) ?
    C14 C15 C16 C17 . . . . -2.7(8) ?
    N23 C15 C16 C17 . . . . 176.7(5) ?
    C15 C16 C17 C18 . . . . 1.4(8) ?
    C16 C17 C18 C19 . . . . 0.4(8) ?
    C17 C18 C19 C14 . . . . -1.0(7) ?
    C15 C14 C19 C18 . . . . -0.3(7) ?
    C1 C14 C19 C18 . . . . 177.3(4) ?
    C12 O13 C20 O21 . . . . -9.5(5) ?
    C12 O13 C20 C22 . . . . 171.4(3) ?
    C14 C15 N23 O25 . . . . -132.0(5) ?
    C16 C15 N23 O25 . . . . 48.6(7) ?
    C14 C15 N23 O24 . . . . 51.4(7) ?
    C16 C15 N23 O24 . . . . -128.0(6) ?
    C39 C26 C27 C31 . . . . 177.4(4) ?
    C33 C28 C29 N30 . . . . 2.0(6) ?
    C34 C28 C29 N30 . . . . -178.1(4) ?
    C33 C28 C29 C37 . . . . -177.3(4) ?
    C34 C28 C29 C37 . . . . 2.6(5) ?
    C28 C29 N30 C31 . . . . -0.7(6) ?
    C37 C29 N30 C31 . . . . 178.7(4) ?
    C29 N30 C31 C32 . . . . -1.6(6) ?
    C29 N30 C31 C27 . . . . -179.5(3) ?
    C26 C27 C31 N30 . . . . 0.9(7) ?
    C26 C27 C31 C32 . . . . -177.2(4) ?
    N30 C31 C32 C33 . . . . 2.3(6) ?
    C27 C31 C32 C33 . . . . -179.7(4) ?
    C31 C32 C33 C28 . . . . -0.8(7) ?
    C34 C28 C33 C32 . . . . 178.9(4) ?
    C29 C28 C33 C32 . . . . -1.2(6) ?
    C33 C28 C34 C35 . . . . 179.6(4) ?
    C29 C28 C34 C35 . . . . -0.4(6) ?
    C28 C34 C35 C36 . . . . -0.9(6) ?
    C34 C35 C36 C37 . . . . -0.3(6) ?
    C35 C36 C37 O38 . . . . 176.8(4) ?
    C35 C36 C37 C29 . . . . 2.7(6) ?
    N30 C29 C37 C36 . . . . 176.8(4) ?
    C28 C29 C37 C36 . . . . -3.8(6) ?
    N30 C29 C37 O38 . . . . 2.5(5) ?
    C28 C29 C37 O38 . . . . -178.1(3) ?
    C36 C37 O38 C45 . . . . 113.4(4) ?
    C29 C37 O38 C45 . . . . -72.2(4) ?
    C27 C26 C39 C44 . . . . -7.5(6) ?
    C27 C26 C39 C40 . . . . 171.5(4) ?
    C44 C39 C40 C41 . . . . 1.3(6) ?
    C26 C39 C40 C41 . . . . -177.7(4) ?
    C44 C39 C40 N48 . . . . 177.9(4) ?
    C26 C39 C40 N48 . . . . -1.2(6) ?
    C39 C40 C41 C42 . . . . -3.1(7) ?
    N48 C40 C41 C42 . . . . -179.8(4) ?
    C40 C41 C42 C43 . . . . 3.0(8) ?
    C41 C42 C43 C44 . . . . -1.3(8) ?
    C42 C43 C44 C39 . . . . -0.4(7) ?
    C40 C39 C44 C43 . . . . 0.4(6) ?
    C26 C39 C44 C43 . . . . 179.5(4) ?
    C37 O38 C45 O46 . . . . -13.8(5) ?
    C37 O38 C45 C47 . . . . 166.9(3) ?
    C41 C40 N48 O49 . . . . -140.5(4) ?
    C39 C40 N48 O49 . . . . 42.7(6) ?
    C41 C40 N48 O50 . . . . 37.9(6) ?
    C39 C40 N48 O50 . . . . -138.9(4) ?
data_global
_journal_date_recd_electronic     2009-10-18
_journal_date_accepted     2009-10-23
_journal_name_full     'Acta Crystallographica, Section E'
_journal_year     2009
_journal_volume     65
_journal_issue     11
_journal_page_first     o2960
_journal_page_last     o2960
_journal_paper_category     QO
_journal_coeditor_code     WN2356
_publ_contact_author_name     'Yan-Ping Huo'
_publ_contact_author_address
;
Faculty of Chemical Engineering and Light Industry
Guangdong University of Technology
Guangzhou 510006, P.R.China.
;
_publ_contact_author_email     tigerhuo1974@yahoo.com.cn
_publ_contact_author_fax     '86-20-39322428'
_publ_contact_author_phone     '86-20-31288169'
_publ_section_title
;
(<i>E</i>)-2-[2-(2-Nitrophenyl)ethenyl]-8-quinolyl acetate
;
loop_
    _publ_author_name
    _publ_author_footnote
    _publ_author_address
    'Zhang, Li-Yan' .
;
Department of Chemistry
Huangshan University
Huangshan 245041
People's Republic of China
;
    'Huo, Yan-Ping' .
;
Faculty of Chemical Engineering and Light Industry
Guangdong University of Technology
Guangdong 510006
People's Republic of China
;
