# Supplementary material for: (E)-2-[2-(2-Nitro­phen­yl)ethen­yl]-8-quinolyl acetate
Source: Acta Crystallogr Sect E Struct Rep Online. 2009 Oct 31;65(Pt 11):o2960. doi: 10.1107/S1600536809044158 (PMC2970963; doi:10.1107/S1600536809044158)
Supplement: Supplementary file 2 [file e-65-o2960-Isup2.hkl]

# 
# h,k,l, Fc-squared, Fo-squared, sigma(Fo-squared) and status flag 
# 
data_I
_shelx_title ' a in Pna2(1)' 
_shelx_refln_list_code          4 
_shelx_F_calc_maximum      375.81 
_exptl_crystal_F_000      1392.00 
_reflns_d_resolution_high  0.7807 
 
loop_ 
 _symmetry_equiv_pos_as_xyz 
 'x, y, z' 
 '-x, -y, z+1/2' 
 'x+1/2, -y+1/2, z' 
 '-x+1/2, y+1/2, z+1/2' 
 
_cell_length_a    25.8466 
_cell_length_b    11.8451 
_cell_length_c    10.5870 
_cell_angle_alpha  90.000 
_cell_angle_beta   90.000 
_cell_angle_gamma  90.000 
 
_shelx_F_squared_multiplier     1.000 
 
loop_ 
 _refln_index_h 
 _refln_index_k 
 _refln_index_l 
 _refln_F_squared_calc 
 _refln_F_squared_meas 
 _refln_F_squared_sigma 
 _refln_observed_status 
   2   0   0       88.45       28.16      1.64 o 
   4   0   0     4141.38     5271.54    107.56 o 
   6   0   0       97.96       67.59      4.51 o 
   8   0   0    16417.37    18519.87    442.17 o 
  10   0   0      208.44      199.64      7.81 o 
  12   0   0      117.36      136.76      7.59 o 
  14   0   0      950.94     1040.53     26.24 o 
  16   0   0     1037.36     1261.35     31.33 o 
  18   0   0        0.28       -4.08      5.87 o 
  20   0   0      274.74      252.43     33.70 o 
  22   0   0        0.44        9.79     12.36 o 
  24   0   0     3036.98     3017.28    102.86 o 
  26   0   0      135.99      130.14     21.02 o 
  28   0   0      436.43      449.95     31.45 o 
  30   0   0       37.66       33.70     19.42 o 
  32   0   0        0.50       46.70     22.31 o 
   1   1   0     2339.18     2174.82     64.35 o 
   2   1   0      222.76      160.60      4.84 o 
   3   1   0      265.52      289.84      5.18 o 
   4   1   0     8240.46     9247.23    175.83 o 
   5   1   0     9039.71     8275.30    117.12 o 
   6   1   0      133.41      114.72      4.16 o 
   7   1   0      214.90      226.30      5.25 o 
   8   1   0    11110.15    12713.43    191.22 o 
   9   1   0      261.02      201.70      5.92 o 
  10   1   0        0.20        2.26      2.15 o 
  11   1   0      139.00      138.10      4.31 o 
  12   1   0      760.37      882.65     13.93 o 
  13   1   0      630.42      682.23     13.29 o 
  14   1   0       78.74       95.79      8.76 o 
  15   1   0     1555.93     1520.92     25.63 o 
  16   1   0     6081.55     7776.37    113.81 o 
  17   1   0       46.68       68.20     10.91 o 
  18   1   0       26.93       25.82      7.64 o 
  19   1   0       31.08       17.31      8.16 o 
  20   1   0      519.00      523.44     17.32 o 
  21   1   0      260.30      220.73     14.13 o 
  22   1   0        6.78        8.91      8.56 o 
  23   1   0       24.31       28.14      9.58 o 
  24   1   0       13.06       30.70     10.76 o 
  25   1   0      303.11      270.74     16.51 o 
  26   1   0       16.90       22.23     10.86 o 
  27   1   0        1.33        8.30     10.95 o 
  28   1   0       41.00       49.65     12.75 o 
  29   1   0       16.56        8.06     12.48 o 
  30   1   0        0.12       -9.71     12.14 o 
  31   1   0        0.01       -1.70     13.90 o 
  32   1   0        2.41       -8.49     14.31 o 
  33   1   0        7.18        4.65     15.09 o 
   0   2   0     5066.03     6300.61    181.49 o 
   1   2   0     7038.83     5978.72    656.55 o 
   2   2   0      418.05      368.20      9.45 o 
   3   2   0     3277.37     3002.37     43.43 o 
   4   2   0    12961.41    14892.91    245.82 o 
   5   2   0     3947.41     3811.52     55.09 o 
   6   2   0       26.44       32.54      2.80 o 
   7   2   0      197.14      217.09      7.04 o 
   8   2   0      208.47      187.05      4.48 o 
   9   2   0      474.82      362.23      6.80 o 
  10   2   0       71.82       68.14      3.38 o 
  11   2   0     1169.49     1162.51     17.24 o 
  12   2   0      983.81     1091.59     18.43 o 
  13   2   0       22.96       15.83      2.91 o 
  14   2   0      460.46      480.98     10.37 o 
  15   2   0      339.91      359.35      9.00 o 
  16   2   0       20.07       24.69      3.72 o 
  17   2   0      264.44      200.63      6.44 o 
  18   2   0       46.48       44.78      6.82 o 
  19   2   0       70.49       58.78      7.70 o 
  20   2   0       60.66       63.31      8.30 o 
  21   2   0       57.82       53.57      7.91 o 
  22   2   0       27.91       28.18      7.60 o 
  23   2   0      393.24      427.65     15.36 o 
  24   2   0       91.92       82.32     12.59 o 
  25   2   0        7.52       -7.60     10.03 o 
  26   2   0        3.21       16.36     12.60 o 
  27   2   0        9.54        9.46     11.28 o 
  28   2   0       13.55       32.49     12.80 o 
  29   2   0        4.13        1.28     12.59 o 
  30   2   0        6.01      -11.80     12.39 o 
  31   2   0        0.53      -13.18     13.67 o 
  32   2   0       28.32       31.12     16.39 o 
   1   3   0    11694.61    11232.91    321.74 o 
   3   3   0      628.54      561.99     21.98 o 
   4   3   0     3842.85     4401.54     63.48 o 
   5   3   0      141.51      111.46      4.24 o 
   6   3   0      597.14      495.25      9.59 o 
   7   3   0     3823.98     3546.17     52.16 o 
   8   3   0      401.49      506.02     10.09 o 
   9   3   0     2125.52     1929.12     30.14 o 
  10   3   0        9.75       -3.24      3.24 o 
  11   3   0       14.00       17.66      3.57 o 
  12   3   0     1412.90     1658.48     27.19 o 
  13   3   0      756.33      691.27     13.93 o 
  14   3   0        7.65        6.99      3.78 o 
  15   3   0       90.67       94.03      8.46 o 
  16   3   0      369.69      365.15     10.05 o 
  17   3   0      171.11      184.31      7.70 o 
  18   3   0      145.75      161.77      7.71 o 
  19   3   0     2320.52     2152.58     41.74 o 
  20   3   0      397.88      452.88     15.08 o 
  21   3   0      110.94      116.87     20.94 o 
  22   3   0       77.44       60.60      9.23 o 
  23   3   0        0.01       -7.37      7.37 o 
  24   3   0       13.02       26.89      8.90 o 
  25   3   0       10.48       15.54     11.39 o 
  26   3   0        0.07       -3.57     10.38 o 
  27   3   0       33.98       45.17     12.47 o 
  28   3   0       29.74       37.61     14.04 o 
  29   3   0       13.11        6.20     13.26 o 
  30   3   0        0.04      -12.99     12.99 o 
  31   3   0        0.86        5.78     13.96 o 
  32   3   0        1.96       -5.46     15.26 o 
   0   4   0      678.26      698.84     23.75 o 
   1   4   0       11.26        9.26      2.89 o 
   2   4   0       31.35       28.72      5.13 o 
   3   4   0     4971.35     4385.18    119.79 o 
   4   4   0     3230.20     3602.35     52.75 o 
   5   4   0       88.89       97.80      4.38 o 
   6   4   0       20.71       18.81      3.06 o 
   7   4   0     1310.60     1505.92     24.20 o 
   8   4   0       60.16       60.69      4.39 o 
   9   4   0     2903.09     2891.91     43.98 o 
  10   4   0        1.67        1.23      3.01 o 
  11   4   0        8.80       14.73      3.65 o 
  12   4   0       88.03       88.03      5.20 o 
  13   4   0      324.61      240.47      7.79 o 
  14   4   0      188.58      143.87      6.52 o 
  15   4   0        0.02        2.13      4.17 o 
  16   4   0      167.98      170.36      7.48 o 
  17   4   0      168.98      141.39     13.29 o 
  18   4   0       39.99       28.54      6.09 o 
  19   4   0       90.97       91.08     11.90 o 
  20   4   0     2430.27     2603.63     43.28 o 
  21   4   0      312.04      316.66     14.02 o 
  22   4   0        7.41        6.78      6.66 o 
  23   4   0      316.91      281.32     11.20 o 
  24   4   0       26.89       15.31      8.49 o 
  25   4   0      185.82      221.86     26.80 o 
  26   4   0       15.00        4.37     10.99 o 
  27   4   0      142.34      160.12     17.18 o 
  28   4   0       55.36       95.09     15.49 o 
  29   4   0       49.97       58.25     21.18 o 
  30   4   0        0.15      -14.92     20.22 o 
  31   4   0       22.81        8.18     20.22 o 
   1   5   0     3452.65     3279.80     98.05 o 
   2   5   0      338.05      345.16      8.96 o 
   3   5   0     2161.89     1788.56     81.28 o 
   4   5   0     7751.72     9428.33    191.82 o 
   5   5   0      323.77      304.09      7.82 o 
   6   5   0     1308.60     1360.04     22.65 o 
   7   5   0     6284.50     6475.11     93.80 o 
   8   5   0      279.31      273.69      7.76 o 
   9   5   0       16.95       24.54      3.83 o 
  10   5   0       45.79       40.72      4.46 o 
  11   5   0      277.13      280.39      8.32 o 
  12   5   0      352.56      423.36     10.49 o 
  13   5   0        6.13       -2.94      3.80 o 
  14   5   0        0.23       -0.80      4.23 o 
  15   5   0       54.44       50.85      5.76 o 
  16   5   0        0.93        0.23      4.76 o 
  17   5   0     2688.00     2397.88     39.73 o 
  18   5   0      720.08      718.75     16.49 o 
  19   5   0        1.46       -0.22      6.30 o 
  20   5   0     5150.01     5574.59     84.95 o 
  21   5   0       43.43       33.08      7.80 o 
  22   5   0       16.93        2.23      7.01 o 
  23   5   0      106.54      123.25     17.96 o 
  24   5   0      480.29      506.69     18.04 o 
  25   5   0        8.62       -3.77     12.13 o 
  26   5   0       16.45       15.03     16.45 o 
  27   5   0        6.55        4.01     17.49 o 
  28   5   0        1.05      -14.28     18.61 o 
  29   5   0       22.85        8.67     20.22 o 
  30   5   0       11.36       -0.32     21.18 o 
  31   5   0       42.28       26.96     23.59 o 
   0   6   0      736.53      739.11     26.64 o 
   1   6   0      602.41      595.98     23.11 o 
   2   6   0     1050.85      976.72     19.80 o 
   3   6   0      275.59      246.68      8.44 o 
   4   6   0     3735.85     4596.95     96.55 o 
   5   6   0     1401.52     1393.29     26.77 o 
   6   6   0       91.97      101.53      5.43 o 
   7   6   0     1444.07     1653.29     27.20 o 
   8   6   0      701.02      753.67     14.84 o 
   9   6   0     2682.86     2755.93     42.98 o 
  10   6   0      761.15      694.39     14.39 o 
  11   6   0      182.14      161.24      8.93 o 
  12   6   0      567.24      652.93     14.10 o 
  13   6   0      337.97      297.83      9.25 o 
  14   6   0        0.04       -0.84      4.60 o 
  15   6   0     1126.42     1058.41     20.75 o 
  16   6   0      298.33      332.73     10.61 o 
  17   6   0      496.22      461.72     12.98 o 
  18   6   0      427.73      480.41     13.37 o 
  19   6   0      208.71      215.53      9.95 o 
  20   6   0     7745.34     8389.99    124.62 o 
  21   6   0      443.11      525.10     18.02 o 
  22   6   0      339.63      341.38     19.62 o 
  23   6   0      470.66      480.48     41.24 o 
  24   6   0      421.73      507.38     24.03 o 
  25   6   0        0.18       -0.90     13.05 o 
  26   6   0       80.40       73.30     16.11 o 
  27   6   0       23.72       28.90     21.58 o 
  28   6   0      242.54      264.48     21.27 o 
  29   6   0        8.63      -12.84     21.18 o 
  30   6   0        2.18        4.01     22.63 o 
   1   7   0      304.47      365.77     10.24 o 
   2   7   0      484.07      420.48     11.24 o 
   3   7   0      130.16      108.25      6.33 o 
   4   7   0      473.56      504.05     12.96 o 
   5   7   0       36.45       57.22     17.57 o 
   6   7   0      118.77      101.67      6.75 o 
   7   7   0        8.67        3.39      3.73 o 
   8   7   0       44.81       59.59      5.76 o 
   9   7   0      357.60      313.41      9.17 o 
  10   7   0       80.90       80.86     11.14 o 
  11   7   0      123.47      110.13      6.62 o 
  12   7   0       32.15       41.73      5.81 o 
  13   7   0      241.94      232.90      9.11 o 
  14   7   0        2.36       -0.03      4.94 o 
  15   7   0      278.84      277.54      9.86 o 
  16   7   0     1198.70     1300.04     74.04 o 
  17   7   0       55.80       71.93     22.25 o 
  18   7   0       53.87       42.40     11.72 o 
  19   7   0       51.21       34.68      8.28 o 
  20   7   0      235.53      247.78     26.16 o 
  21   7   0       70.43       42.37     13.03 o 
  22   7   0       99.69       97.20     15.49 o 
  23   7   0        2.29      -11.69     11.69 o 
  24   7   0       19.74        9.92     13.15 o 
  25   7   0       56.84       40.43     15.34 o 
  26   7   0        0.00       -2.11     13.88 o 
  27   7   0       20.54       34.78     18.21 o 
  28   7   0       36.30       36.22     16.56 o 
  29   7   0        8.58       30.65     22.95 o 
   0   8   0      859.54     1120.23     43.01 o 
   1   8   0       86.47       90.02      7.11 o 
   2   8   0        1.45       -1.25      3.85 o 
   3   8   0        5.04       -4.03      4.70 o 
   4   8   0       53.22       51.46      6.07 o 
   5   8   0      127.67      155.03      8.10 o 
   6   8   0       54.70       58.90      6.60 o 
   7   8   0        0.00       -4.31      4.31 o 
   8   8   0        1.43        5.99      4.71 o 
   9   8   0      156.57      136.23      7.39 o 
  10   8   0       11.28       10.35      7.62 o 
  11   8   0        1.41       -5.42      5.42 o 
  12   8   0      157.23      144.96      9.58 o 
  13   8   0      196.16      199.65     10.85 o 
  14   8   0       69.30       81.38     34.42 o 
  15   8   0       79.93       63.03      8.57 o 
  16   8   0       31.79       24.89      7.75 o 
  17   8   0        4.00       -0.51      7.32 o 
  18   8   0       24.16       12.55     11.08 o 
  19   8   0      285.36      271.73     17.63 o 
  20   8   0      117.51      133.91     16.62 o 
  21   8   0       22.28        8.14     12.20 o 
  22   8   0       17.97        1.63     13.11 o 
  23   8   0       17.93       43.92     20.94 o 
  24   8   0      264.64      246.23     20.47 o 
  25   8   0       32.87       22.11     15.32 o 
  26   8   0        0.22        8.59     22.47 o 
  27   8   0        0.36      -15.25     15.25 o 
  28   8   0       12.86       16.85     21.82 o 
   1   9   0        1.87       -4.71      4.71 o 
   2   9   0     1493.21     1355.45     24.60 o 
   3   9   0      964.36      912.68     18.31 o 
   4   9   0       42.80       43.87      6.14 o 
   5   9   0      461.08      453.62     11.94 o 
   6   9   0        2.60       -5.32      5.32 o 
   7   9   0       56.89       48.23      9.16 o 
   8   9   0       47.77       23.09     14.04 o 
   9   9   0       95.76       88.15      8.37 o 
  10   9   0       39.11       30.40      6.86 o 
  11   9   0       19.60       19.52      6.81 o 
  12   9   0      136.40      130.62     10.24 o 
  13   9   0      801.06      699.77     29.04 o 
  14   9   0      818.17      671.63     24.60 o 
  15   9   0      151.50      153.54     11.31 o 
  16   9   0       23.17        5.45      8.33 o 
  17   9   0       38.49       15.07     12.00 o 
  18   9   0       89.33       87.44     15.49 o 
  19   9   0        5.00       -5.32     11.71 o 
  20   9   0       78.58       82.75     18.13 o 
  21   9   0        8.25       15.01     13.49 o 
  22   9   0       33.43       30.96     14.69 o 
  23   9   0       60.17       48.54     15.72 o 
  24   9   0        7.17       -9.88     17.97 o 
  25   9   0       68.57       42.97     17.14 o 
  26   9   0       79.70      102.94     28.40 o 
   0  10   0      129.20       89.58     24.79 o 
   1  10   0      127.50      160.48     11.60 o 
   2  10   0      653.12      632.75     18.22 o 
   3  10   0      173.60      152.76     20.54 o 
   4  10   0      392.61      455.61     33.86 o 
   5  10   0      651.97      586.10     17.31 o 
   6  10   0      135.78      157.16      8.75 o 
   7  10   0       83.28       86.58      8.69 o 
   8  10   0       53.09       37.45      9.39 o 
   9  10   0       42.76       46.63      8.02 o 
  10  10   0        1.05       10.25      7.05 o 
  11  10   0      313.74      242.20     12.00 o 
  12  10   0        0.81        2.62      7.71 o 
  13  10   0      914.26      733.84     20.79 o 
  14  10   0      367.20      309.83     14.05 o 
  15  10   0       90.73       66.58     13.62 o 
  16  10   0        5.32        6.16     12.29 o 
  17  10   0        8.51       12.28     13.09 o 
  18  10   0      212.26      206.33     35.62 o 
  19  10   0        4.99        1.40     13.79 o 
  20  10   0        0.32       -5.32     13.33 o 
  21  10   0        1.64       20.10     15.17 o 
  22  10   0       22.03        6.70     15.05 o 
  23  10   0      126.19      119.73     19.33 o 
  24  10   0        2.01        6.52     16.22 o 
   1  11   0       50.70       33.26     11.89 o 
   2  11   0      598.61      616.42     23.82 o 
   3  11   0      975.63      885.65     29.26 o 
   4  11   0        4.01       -6.22     10.75 o 
   5  11   0       19.48       23.54      7.59 o 
   6  11   0       54.19       55.44     12.08 o 
   7  11   0       31.54       36.71      7.94 o 
   8  11   0       15.49       14.74      8.93 o 
   9  11   0        2.31       -1.35      7.13 o 
  10  11   0       19.57       10.15      8.33 o 
  11  11   0        8.31       -4.59      8.00 o 
  12  11   0        2.37       -1.07      7.73 o 
  13  11   0       70.71       48.86     13.39 o 
  14  11   0       97.71       94.80     21.74 o 
  15  11   0        0.19        0.74     12.45 o 
  16  11   0       17.74       -8.70     13.43 o 
  17  11   0       15.03       14.09     13.98 o 
  18  11   0       48.80       44.05     23.35 o 
  19  11   0       89.19       99.01     34.74 o 
  20  11   0       88.21       58.00     23.43 o 
  21  11   0        4.03      -12.25     15.08 o 
  22  11   0        0.34      -13.48     26.00 o 
   0  12   0       13.47       15.24     17.33 o 
   1  12   0        8.85       -3.86     10.83 o 
   2  12   0        2.11       -2.91     11.97 o 
   3  12   0       25.86       28.28     11.48 o 
   4  12   0        0.00       21.98     16.69 o 
   5  12   0        0.07       -9.08      9.08 o 
   6  12   0        9.50       -2.64      9.55 o 
   7  12   0       24.45       37.69     10.52 o 
   8  12   0       48.47       66.55     11.84 o 
   9  12   0        8.58       21.06     10.32 o 
  10  12   0        2.48      -10.79     13.80 o 
  11  12   0       96.32       78.45     12.97 o 
  12  12   0       69.40       61.91     15.24 o 
  13  12   0        6.83        5.15     12.80 o 
  14  12   0        2.91       -8.16     13.32 o 
  15  12   0        0.73        9.46     13.97 o 
  16  12   0       18.43       21.12     15.42 o 
  17  12   0        2.83       14.72     15.41 o 
  18  12   0        0.24       12.85     16.43 o 
  19  12   0        8.72      -15.74     15.74 o 
  20  12   0        0.27       16.86     19.66 o 
   1  13   0       20.48       29.84     13.80 o 
   2  13   0       55.57       71.89     14.75 o 
   3  13   0       16.91       28.56     19.42 o 
   4  13   0        0.08       -8.99     18.29 o 
   5  13   0        5.64      -10.54     10.55 o 
   6  13   0        1.50      -11.50     13.64 o 
   7  13   0        0.08       -3.83     10.91 o 
   8  13   0       22.13       42.06     13.03 o 
   9  13   0       31.04       46.35     13.03 o 
  10  13   0        9.55        9.31     20.38 o 
  11  13   0        2.89       -6.90     20.86 o 
  12  13   0        0.08      -12.04     21.18 o 
  13  13   0        1.40      -21.34     21.34 o 
  14  13   0       13.33       36.75     24.87 o 
  15  13   0        4.97       17.01     24.39 o 
  16  13   0       26.31       24.07     25.03 o 
  17  13   0        0.35       18.13     25.35 o 
   0  14   0      226.39      306.01     28.56 o 
   1  14   0       67.11      101.90     28.08 o 
   2  14   0        2.06        4.33     22.79 o 
   3  14   0       12.04        0.80     23.43 o 
   4  14   0       32.47       50.91     16.05 o 
   5  14   0        1.83       -2.20     12.68 o 
   6  14   0        6.55       13.12     12.56 o 
   7  14   0        0.52      -11.55     13.18 o 
   8  14   0       41.14       85.85     27.12 o 
   9  14   0       73.81      136.56     28.56 o 
  10  14   0      222.34      353.03     38.35 o 
  11  14   0        6.62      -17.49     24.39 o 
  12  14   0       17.98       20.86     25.51 o 
   2  15   0       41.77       55.68     28.08 o 
   3  15   0        8.11       29.02     20.38 o 
   4  15   0        0.05        3.98     27.52 o 
   2   0   1     9662.62    10634.71    150.92 o 
   4   0   1     3022.06     3475.07     57.64 o 
   6   0   1     2354.26     2613.25     38.44 o 
   8   0   1     1607.07     1991.08     30.15 o 
  10   0   1      655.60      753.68     16.84 o 
  12   0   1    13614.23    15975.00    242.69 o 
  14   0   1     3095.97     3461.71     52.56 o 
  16   0   1     2616.94     3209.99     49.62 o 
  18   0   1     1042.96     1088.05     20.35 o 
  20   0   1      187.58      180.74     13.78 o 
  22   0   1      134.25      134.84     19.02 o 
  24   0   1        0.42       -1.84      9.25 o 
  26   0   1      644.12      651.13     25.02 o 
  28   0   1      126.60      170.08     17.70 o 
  30   0   1      135.27      135.14     33.86 o 
  32   0   1      149.19      177.99     20.71 o 
   0   1   1    17813.80    20575.55    413.46 o 
   1   1   1     1183.22     1043.49     12.78 o 
   2   1   1     4862.06     5328.25     68.02 o 
   3   1   1     2226.89     2065.51     27.11 o 
   4   1   1    18886.79    20963.21    222.63 o 
   5   1   1     3035.10     2880.52     29.68 o 
   6   1   1     2085.72     2347.52     24.54 o 
   7   1   1      527.02      493.65      5.68 o 
   8   1   1     2565.76     2920.14     27.21 o 
   9   1   1      816.23      786.07      9.10 o 
  10   1   1      657.00      707.84      9.02 o 
  11   1   1      113.45       98.29      3.20 o 
  12   1   1     1209.28     1317.42     15.46 o 
  13   1   1      246.25      233.93      6.50 o 
  14   1   1      591.85      661.68     10.84 o 
  15   1   1     2359.30     2212.28     23.50 o 
  16   1   1      673.88      734.82     13.15 o 
  17   1   1      257.02      282.91      6.77 o 
  18   1   1       71.07       79.91      4.81 o 
  19   1   1      259.80      208.35      6.35 o 
  20   1   1       59.48       69.98      5.39 o 
  21   1   1       72.70       79.07      6.69 o 
  22   1   1      537.63      529.35     12.76 o 
  23   1   1       12.36       20.60      5.71 o 
  24   1   1      143.44      164.82     10.84 o 
  25   1   1      188.89      200.32     11.92 o 
  26   1   1      471.66      468.77     14.99 o 
  27   1   1      102.63      120.57     10.99 o 
  28   1   1      286.89      246.17     12.08 o 
  29   1   1       76.89       83.90     10.85 o 
  30   1   1      285.63      318.18     15.06 o 
  31   1   1       19.04       30.45     10.26 o 
  32   1   1        9.42       -2.30     10.36 o 
   1   2   1     3321.35     3043.60     39.91 o 
   2   2   1     6706.64     7659.46     88.82 o 
   3   2   1     2001.06     1683.22     20.66 o 
   4   2   1     1543.38     1768.79     19.94 o 
   5   2   1     5825.13     5259.50     56.81 o 
   6   2   1     1490.37     1410.13     16.56 o 
   7   2   1      479.38      512.82      6.73 o 
   8   2   1        1.07       -1.40      1.40 o 
   9   2   1      127.64      115.32      3.10 o 
  10   2   1      119.84      100.78      3.07 o 
  11   2   1     1326.42     1323.74     15.45 o 
  12   2   1      707.98      758.31      9.27 o 
  13   2   1      271.71      243.89      4.32 o 
  14   2   1      414.53      434.77      9.49 o 
  15   2   1      144.75      124.03      3.84 o 
  16   2   1       97.45      106.00      6.28 o 
  17   2   1      407.07      372.03      7.66 o 
  18   2   1      328.11      276.62      6.84 o 
  19   2   1      122.25      115.82      8.00 o 
  20   2   1      118.41      151.81      8.16 o 
  21   2   1        3.86       -2.92      4.65 o 
  22   2   1       66.02       51.11      5.74 o 
  23   2   1      274.68      250.37      9.56 o 
  24   2   1       30.84       37.44      7.56 o 
  25   2   1       92.03       87.61      9.44 o 
  26   2   1       58.34       50.30      8.72 o 
  27   2   1      132.09      137.39     11.25 o 
  28   2   1      145.06      140.32     14.17 o 
  29   2   1      143.99      135.99     18.62 o 
  30   2   1      124.53      162.97     13.03 o 
  31   2   1       36.19       46.29     10.96 o 
  32   2   1       53.45       53.38     12.40 o 
   0   3   1     9205.61    10065.74    166.08 o 
   1   3   1    17388.64    16396.35    190.47 o 
   2   3   1     8502.41     9784.01    114.21 o 
   3   3   1     1220.06     1150.63     13.72 o 
   4   3   1      254.26      275.52      4.90 o 
   5   3   1      164.26      138.03      3.08 o 
   6   3   1      162.85      171.97      3.31 o 
   7   3   1     2985.11     2777.96     31.29 o 
   8   3   1      251.83      265.06      5.50 o 
   9   3   1      643.61      587.42      9.28 o 
  10   3   1      217.74      243.60      4.85 o 
  11   3   1      604.77      555.16      8.13 o 
  12   3   1      157.97      175.12      5.79 o 
  13   3   1      212.78      188.50      4.34 o 
  14   3   1      166.47      148.19      4.12 o 
  15   3   1      137.52      134.80      4.19 o 
  16   3   1       85.52       85.48      4.30 o 
  17   3   1      404.89      376.69      7.14 o 
  18   3   1      122.65      142.64      5.84 o 
  19   3   1     1237.80     1110.95     16.61 o 
  20   3   1      145.86      142.57      7.55 o 
  21   3   1      438.69      381.69      9.26 o 
  22   3   1      418.79      402.83     10.39 o 
  23   3   1       34.58       21.84      5.81 o 
  24   3   1      166.59      184.23     13.76 o 
  25   3   1       78.72       79.93      8.37 o 
  26   3   1      350.25      384.52     13.79 o 
  27   3   1        1.55       -1.06      7.71 o 
  28   3   1       26.42       29.75      8.99 o 
  29   3   1       25.00       16.27      9.35 o 
  30   3   1      129.91      191.69     16.27 o 
  31   3   1       35.18       32.57     13.12 o 
  32   3   1       23.36       22.10     12.84 o 
   1   4   1     1423.31     1317.84     16.98 o 
   2   4   1      504.01      509.96      7.71 o 
   3   4   1     7155.06     6847.95     80.70 o 
   4   4   1      669.92      706.72      9.83 o 
   5   4   1      675.92      688.29      9.21 o 
   6   4   1      476.25      527.34      9.18 o 
   7   4   1      786.38      681.72      8.77 o 
   8   4   1     6479.78     7348.82     70.39 o 
   9   4   1      963.22      976.14     12.20 o 
  10   4   1     1034.31     1253.53     15.12 o 
  11   4   1      461.40      395.02      6.71 o 
  12   4   1      293.89      313.01      6.61 o 
  13   4   1      367.36      303.20      6.11 o 
  14   4   1      159.49      126.80      4.50 o 
  15   4   1      434.25      400.50      7.51 o 
  16   4   1     1047.71     1094.94     14.66 o 
  17   4   1      197.81      183.98      5.79 o 
  18   4   1      156.95      165.54      6.25 o 
  19   4   1     2706.06     2495.92     29.28 o 
  20   4   1     1813.72     1857.42     23.18 o 
  21   4   1     1965.51     1794.42     26.76 o 
  22   4   1     1667.73     1825.54     27.41 o 
  23   4   1     1056.04      968.63     17.72 o 
  24   4   1      241.82      266.36      8.68 o 
  25   4   1      212.19      225.83     13.17 o 
  26   4   1        0.72        4.90      8.19 o 
  27   4   1       27.28       21.58     10.10 o 
  28   4   1       28.09       24.53     10.91 o 
  29   4   1       49.50       80.84     13.19 o 
  30   4   1        5.09        4.57     11.66 o 
  31   4   1       49.82       62.60     16.18 o 
   0   5   1      547.32      576.91     15.24 o 
   1   5   1      100.26      103.03      3.76 o 
   2   5   1      866.32      981.00     14.64 o 
   3   5   1      931.80      914.27     12.87 o 
   4   5   1     2391.29     2765.48     31.55 o 
   5   5   1     5718.03     5924.88     65.07 o 
   6   5   1     8413.36    10178.80    109.25 o 
   7   5   1     3962.36     3738.42     39.21 o 
   8   5   1     3312.24     3982.74     39.42 o 
   9   5   1      497.92      562.18      7.71 o 
  10   5   1      377.77      378.55      6.03 o 
  11   5   1      248.21      200.44      4.44 o 
  12   5   1       71.04       66.19      4.62 o 
  13   5   1      205.99      215.91      5.40 o 
  14   5   1      135.88      153.69      4.95 o 
  15   5   1      373.93      331.85      6.99 o 
  16   5   1      964.15      980.30     13.82 o 
  17   5   1     2688.43     2427.10     28.38 o 
  18   5   1      467.82      475.42      9.32 o 
  19   5   1     1925.72     1770.64     22.44 o 
  20   5   1     1492.31     1553.52     24.58 o 
  21   5   1      111.43      108.79      7.12 o 
  22   5   1       56.04       57.15      8.90 o 
  23   5   1       26.60       21.54      6.68 o 
  24   5   1      333.54      327.06     10.75 o 
  25   5   1      176.95      200.50     12.97 o 
  26   5   1      127.83      129.28     11.59 o 
  27   5   1        3.94        9.27     12.50 o 
  28   5   1       48.86       31.86     11.56 o 
  29   5   1       63.91       95.15     16.76 o 
  30   5   1       39.88       53.16     15.88 o 
  31   5   1       18.63       25.25     16.74 o 
   1   6   1     1456.16     1479.66     21.53 o 
   2   6   1      276.72      297.89      6.59 o 
   3   6   1     1261.30     1325.79     18.00 o 
   4   6   1      332.14      406.75      9.09 o 
   5   6   1       66.41       95.60      3.90 o 
   6   6   1      670.58      809.95     10.60 o 
   7   6   1      189.39      214.01      4.82 o 
   8   6   1      415.67      542.25      7.75 o 
   9   6   1      176.52      180.98      5.33 o 
  10   6   1      302.88      341.66      5.96 o 
  11   6   1       70.35       87.21      4.29 o 
  12   6   1      170.05      184.72      5.25 o 
  13   6   1       13.16        3.87      3.12 o 
  14   6   1        3.73        4.20      3.32 o 
  15   6   1      182.83      167.50      5.81 o 
  16   6   1       47.02       44.11      4.92 o 
  17   6   1       24.68       17.24      4.51 o 
  18   6   1       95.46      110.87      8.02 o 
  19   6   1       46.48       39.40      6.14 o 
  20   6   1      118.73      153.15      8.78 o 
  21   6   1     2474.54     2333.97     33.68 o 
  22   6   1      501.84      533.33     13.80 o 
  23   6   1      241.12      247.02      9.79 o 
  24   6   1       22.35       39.33      7.28 o 
  25   6   1       15.34       -0.93      9.08 o 
  26   6   1       22.29       43.68     10.23 o 
  27   6   1        7.41        4.04      9.98 o 
  28   6   1        3.50        4.05     11.53 o 
  29   6   1       53.24       54.03     16.11 o 
  30   6   1       12.34        9.81     16.29 o 
   0   7   1      146.94      151.69      8.10 o 
   1   7   1      833.55      673.08     18.61 o 
   2   7   1      917.22      896.35     14.60 o 
   3   7   1      317.42      244.01      5.80 o 
   4   7   1      382.94      356.16      7.30 o 
   5   7   1      265.60      225.39      5.52 o 
   6   7   1      188.62      215.12      4.89 o 
   7   7   1      447.55      407.95      6.73 o 
   8   7   1       31.06       33.86      4.00 o 
   9   7   1      122.91      129.67      4.57 o 
  10   7   1      178.51      190.15      5.63 o 
  11   7   1       40.87       40.58      4.18 o 
  12   7   1      176.06      170.18      6.06 o 
  13   7   1      100.45      110.63      7.39 o 
  14   7   1      105.63      107.59      5.86 o 
  15   7   1       77.23       96.45      6.50 o 
  16   7   1      121.75      134.30      6.62 o 
  17   7   1      217.43      205.04      7.96 o 
  18   7   1       48.34       59.12      6.48 o 
  19   7   1       16.06       13.72      5.90 o 
  20   7   1      148.91      155.21     10.56 o 
  21   7   1      270.07      256.13     10.62 o 
  22   7   1        0.96       -0.97      7.09 o 
  23   7   1       24.87       12.01      8.99 o 
  24   7   1       26.23       10.51      9.68 o 
  25   7   1       27.19        6.26      9.40 o 
  26   7   1       25.12       26.61     10.40 o 
  27   7   1       33.94       40.47     11.33 o 
  28   7   1        2.10       -7.95     11.26 o 
  29   7   1       35.20       57.98     24.41 o 
   1   8   1      362.72      345.97      7.41 o 
   2   8   1      546.77      515.13     14.77 o 
   3   8   1      268.81      288.46      7.42 o 
   4   8   1       59.05       60.57      5.54 o 
   5   8   1      181.35      163.51      5.56 o 
   6   8   1     1154.44     1302.82     17.85 o 
   7   8   1      501.61      446.12      8.11 o 
   8   8   1      256.80      220.65      6.55 o 
   9   8   1      544.03      478.43     10.02 o 
  10   8   1       23.84       12.00      3.89 o 
  11   8   1       27.71       22.72      4.33 o 
  12   8   1        1.07       -3.46      3.99 o 
  13   8   1       38.29       39.03      6.93 o 
  14   8   1      213.53      221.56      6.97 o 
  15   8   1       41.96       35.79      6.40 o 
  16   8   1        6.92        8.43      6.03 o 
  17   8   1       33.26       21.39      8.65 o 
  18   8   1      192.35      234.24      9.89 o 
  19   8   1      123.71      123.11      9.33 o 
  20   8   1      108.24      104.54      9.26 o 
  21   8   1       32.44       29.27      7.66 o 
  22   8   1        8.59        5.50      8.99 o 
  23   8   1        6.01        0.80      9.33 o 
  24   8   1       35.94       19.58     10.28 o 
  25   8   1      182.94      181.55     14.50 o 
  26   8   1       53.54       54.04     12.03 o 
  27   8   1       27.48       39.66     12.04 o 
   0   9   1     2992.16     2735.13     62.28 o 
   1   9   1      639.67      592.49     13.66 o 
   2   9   1      347.52      331.84      8.98 o 
   3   9   1      314.43      261.01     16.14 o 
   4   9   1      472.47      471.48     11.16 o 
   5   9   1      148.60      152.60      5.97 o 
   6   9   1      267.42      332.05      7.84 o 
   7   9   1       11.21        6.37      3.58 o 
   8   9   1       13.67        9.68      6.20 o 
   9   9   1      126.16      108.92      7.34 o 
  10   9   1       89.83       90.48      7.81 o 
  11   9   1       35.34       32.57      5.09 o 
  12   9   1      179.66      161.63      7.80 o 
  13   9   1      126.03      111.19      7.08 o 
  14   9   1       93.08       82.22      7.75 o 
  15   9   1      132.72       91.38      8.32 o 
  16   9   1      146.27      151.35      9.49 o 
  17   9   1      165.47      150.83      9.77 o 
  18   9   1       70.79       68.05      7.93 o 
  19   9   1       26.73       23.80      7.69 o 
  20   9   1       66.31       43.51      9.96 o 
  21   9   1       63.97       38.59      9.95 o 
  22   9   1       54.51       35.78     10.53 o 
  23   9   1        1.42        9.97     10.33 o 
  24   9   1       58.55       76.17     12.40 o 
  25   9   1       25.57       14.02     11.37 o 
  26   9   1       33.98       59.87     12.99 o 
   1  10   1     4345.60     4012.72     61.98 o 
   2  10   1     2403.74     2365.43     40.33 o 
   3  10   1      915.37      828.29     16.65 o 
   4  10   1      348.95      359.52     10.39 o 
   5  10   1      288.77      250.96      9.82 o 
   6  10   1       21.79       20.17      4.85 o 
   7  10   1       64.95       66.26      8.92 o 
   8  10   1      127.99      125.36      6.97 o 
   9  10   1        6.74        5.99      5.73 o 
  10  10   1       97.55       98.04      6.67 o 
  11  10   1       30.29       16.93      5.85 o 
  12  10   1      555.05      441.47     12.39 o 
  13  10   1      116.31      127.39      9.17 o 
  14  10   1       16.52       29.92      7.18 o 
  15  10   1       30.00       14.00      7.09 o 
  16  10   1       85.95       86.51     12.18 o 
  17  10   1      103.52       77.49      8.54 o 
  18  10   1       14.22        6.66      9.07 o 
  19  10   1       10.32        4.81      9.45 o 
  20  10   1        1.79       -5.53      9.67 o 
  21  10   1       16.56        9.46     10.65 o 
  22  10   1       50.03       36.42     11.77 o 
  23  10   1      128.53      120.07     13.85 o 
  24  10   1       41.87       34.09     13.80 o 
   0  11   1      261.37      265.09     16.16 o 
   1  11   1      310.27      283.66     10.29 o 
   2  11   1      139.16      152.69      9.10 o 
   3  11   1      459.64      393.84     13.48 o 
   4  11   1      476.85      464.65     14.21 o 
   5  11   1       19.95       14.89      7.34 o 
   6  11   1       14.25       16.78      8.35 o 
   7  11   1      121.22      105.76     10.27 o 
   8  11   1       14.43       -3.28      5.72 o 
   9  11   1      119.49      101.16      7.76 o 
  10  11   1       87.64       81.35     10.61 o 
  11  11   1      107.25       84.90      8.04 o 
  12  11   1       48.42       25.78      8.30 o 
  13  11   1      178.32      144.01     11.58 o 
  14  11   1       78.93       78.00      8.65 o 
  15  11   1      163.99      146.79     17.34 o 
  16  11   1       43.00       25.86      9.59 o 
  17  11   1        9.59       -3.34     12.72 o 
  18  11   1       97.14      107.00     17.42 o 
  19  11   1       10.24        4.76     10.58 o 
  20  11   1        1.29        7.49     11.31 o 
  21  11   1       13.87        6.16     12.28 o 
  22  11   1        9.54        4.60     12.00 o 
   1  12   1       24.51       21.49      8.43 o 
   2  12   1       89.09      120.31     10.54 o 
   3  12   1       84.54       91.09     12.77 o 
   4  12   1       49.13       54.33      8.50 o 
   5  12   1        9.58        7.52      8.42 o 
   6  12   1       28.30       44.21      7.59 o 
   7  12   1        5.09        3.48      6.18 o 
   8  12   1        8.48        4.07      7.36 o 
   9  12   1       22.59       10.43      8.33 o 
  10  12   1       16.31        2.35      7.93 o 
  11  12   1        2.05       -7.88      7.88 o 
  12  12   1       28.23       39.61     10.56 o 
  13  12   1       12.04        1.78      9.02 o 
  14  12   1        7.06       12.74      9.30 o 
  15  12   1        1.76        7.52     13.24 o 
  16  12   1        0.64      -10.31     11.43 o 
  17  12   1        3.95      -11.84     12.40 o 
  18  12   1        0.60       -4.27     11.05 o 
  19  12   1       17.84       19.91     12.16 o 
  20  12   1       29.73       34.18     25.84 o 
   0  13   1       99.06      143.46     17.40 o 
   1  13   1       32.79       37.82     10.12 o 
   2  13   1       16.10       23.81     13.22 o 
   3  13   1       70.05       74.13     12.80 o 
   4  13   1       62.61       59.13     12.35 o 
   5  13   1       40.90       36.52      8.78 o 
   6  13   1       13.50       19.71     10.42 o 
   7  13   1       29.68       32.52     18.36 o 
   8  13   1       36.76       54.24     11.25 o 
   9  13   1       51.50       70.77     11.83 o 
  10  13   1       57.35       87.25     12.56 o 
  11  13   1       13.50       17.02     11.33 o 
  12  13   1        7.48       -1.62     14.18 o 
  13  13   1       56.56       64.51     17.96 o 
  14  13   1       83.20      107.41     15.24 o 
  15  13   1       44.54       27.82     14.65 o 
  16  13   1       12.25        8.71     13.38 o 
   1  14   1      122.78      154.30     16.77 o 
   2  14   1       26.88       37.11     16.70 o 
   3  14   1       33.28       35.23     11.97 o 
   4  14   1       31.71       45.56     16.68 o 
   5  14   1        4.87        2.79     11.33 o 
   6  14   1       45.98       75.19     17.95 o 
   7  14   1       15.87       27.39     12.48 o 
   8  14   1      120.96      141.19     16.94 o 
   9  14   1       29.56       45.12     21.33 o 
  10  14   1        3.61        0.51     12.54 o 
  11  14   1        6.58        0.64     17.53 o 
  12  14   1        4.08       -8.30     17.72 o 
   1  15   1        8.40      -25.35     25.35 o 
   2  15   1       37.46       64.58     36.11 o 
   3  15   1       71.28      111.32     20.06 o 
   4  15   1       51.55       78.46     20.84 o 
   0   0   2    35132.66    38644.13    755.94 o 
   2   0   2     3052.47     3486.52     50.25 o 
   4   0   2    35580.36    41214.80    576.94 o 
   6   0   2       26.34       29.93      3.08 o 
   8   0   2       17.61       28.22      3.34 o 
  10   0   2     3403.66     3850.79     50.83 o 
  12   0   2     4046.30     5388.66    122.13 o 
  14   0   2     6055.02     6718.85    208.85 o 
  16   0   2      110.45      136.37      8.15 o 
  18   0   2      749.92      805.26     19.78 o 
  20   0   2     1325.06     1384.44     30.11 o 
  22   0   2       11.40        9.78      6.59 o 
  24   0   2      102.50      103.06     13.96 o 
  26   0   2       49.72       38.84     11.94 o 
  28   0   2      475.26      396.71     20.58 o 
  30   0   2       40.61       36.94     14.76 o 
  32   0   2       23.07        9.37     15.49 o 
   1   1   2      573.53      534.18      6.85 o 
   2   1   2     4179.07     4677.30     58.67 o 
   3   1   2     4913.07     4564.24     49.58 o 
   4   1   2    51569.73    59186.66    629.50 o 
   5   1   2     6611.14     6212.70     67.43 o 
   6   1   2     7335.99     8314.76     89.83 o 
   7   1   2      676.21      564.56     13.85 o 
   8   1   2      203.37      239.82      5.15 o 
   9   1   2     1115.73     1086.93     13.77 o 
  10   1   2     1447.27     1764.94     21.13 o 
  11   1   2     1065.63     1006.32     11.67 o 
  12   1   2    10676.52    12664.39    120.48 o 
  13   1   2      113.07      117.37      4.16 o 
  14   1   2     1293.00     1524.59     16.99 o 
  15   1   2       42.76       38.97      3.24 o 
  16   1   2      853.54      929.15     13.66 o 
  17   1   2      603.97      500.32      9.89 o 
  18   1   2        5.39       11.85      3.61 o 
  19   1   2      692.70      599.85     10.70 o 
  20   1   2       65.43       60.85      8.87 o 
  21   1   2      259.97      238.77      7.89 o 
  22   1   2      410.92      469.33     12.20 o 
  23   1   2       24.92       16.43      5.92 o 
  24   1   2       21.67       15.41      6.29 o 
  25   1   2      120.67      122.80     11.20 o 
  26   1   2      195.43      222.22     12.83 o 
  27   1   2      129.20      103.71     11.04 o 
  28   1   2      117.36      227.36     17.97 o 
  29   1   2       45.63       40.43      9.91 o 
  30   1   2       66.78       72.23     10.93 o 
  31   1   2       20.50        3.89     10.14 o 
  32   1   2       62.67       88.95     12.76 o 
   0   2   2     4997.95     5447.74     90.82 o 
   1   2   2     3021.29     2803.26     31.15 o 
   2   2   2       35.20       42.17      2.44 o 
   3   2   2      558.45      539.29      8.03 o 
   4   2   2     1401.59     1569.29     22.62 o 
   5   2   2     1003.17      885.23     10.74 o 
   6   2   2      743.58      897.99     12.98 o 
   7   2   2     1238.82     1129.78     13.85 o 
   8   2   2      108.79      105.12      2.90 o 
   9   2   2      329.36      275.92      4.82 o 
  10   2   2     2427.10     2671.90     31.01 o 
  11   2   2     1467.97     1486.24     17.46 o 
  12   2   2      507.65      530.26      9.13 o 
  13   2   2      980.21     1021.21     13.19 o 
  14   2   2      676.70      759.30     10.76 o 
  15   2   2      272.94      288.73      6.13 o 
  16   2   2      176.54      186.52      7.29 o 
  17   2   2      350.95      333.60      6.96 o 
  18   2   2      246.24      263.62      6.43 o 
  19   2   2       29.23       21.97      3.93 o 
  20   2   2       15.68        8.05      4.15 o 
  21   2   2       39.06       23.52      6.12 o 
  22   2   2       45.13       49.35     12.53 o 
  23   2   2      194.81      205.07     11.33 o 
  24   2   2       56.30       75.04      8.62 o 
  25   2   2       10.94        4.96      6.69 o 
  26   2   2      298.72      274.30     12.15 o 
  27   2   2       14.67        7.30      9.61 o 
  28   2   2       26.73       17.55      8.71 o 
  29   2   2       11.85        4.14      9.01 o 
  30   2   2       88.14      119.45     18.85 o 
  31   2   2       79.34      114.49     14.54 o 
  32   2   2        6.84       19.79     13.34 o 
   1   3   2     1668.78     1564.55     21.69 o 
   2   3   2     4053.38     4801.37     56.69 o 
   3   3   2     1594.72     1496.25     19.09 o 
   4   3   2     1726.79     1922.55     27.14 o 
   5   3   2     1117.09      969.18     18.56 o 
   6   3   2      809.70      881.46     11.02 o 
   7   3   2     4284.51     4016.09     44.38 o 
   8   3   2      239.04      224.13      4.55 o 
   9   3   2     1571.33     1479.51     18.07 o 
  10   3   2       45.38       41.85      3.16 o 
  11   3   2      174.74      164.38      4.08 o 
  12   3   2       68.20       52.00      2.95 o 
  13   3   2      306.17      322.92      5.67 o 
  14   3   2        4.65        2.72      2.47 o 
  15   3   2     1086.33     1029.74     14.72 o 
  16   3   2        2.09        1.28      2.93 o 
  17   3   2      275.74      281.24      6.57 o 
  18   3   2       69.58       61.44      5.69 o 
  19   3   2      282.93      248.03      7.26 o 
  20   3   2      310.20      315.83     14.01 o 
  21   3   2      474.51      429.41     10.60 o 
  22   3   2      159.51      166.17      8.15 o 
  23   3   2      327.76      269.82      9.16 o 
  24   3   2       89.28       98.80      8.11 o 
  25   3   2       83.80       95.79      8.81 o 
  26   3   2       85.61       73.79     12.70 o 
  27   3   2       25.31       16.23     10.22 o 
  28   3   2       25.61       22.47     10.71 o 
  29   3   2       41.34       44.22     12.01 o 
  30   3   2       76.75       97.96     14.38 o 
  31   3   2        8.02        5.59     11.79 o 
  32   3   2       52.44       54.24     14.05 o 
   0   4   2      795.56      834.63     18.31 o 
   1   4   2     5655.27     5578.56     66.21 o 
   2   4   2    10150.92    12024.07    141.41 o 
   3   4   2     3931.19     3806.16     45.79 o 
   4   4   2      178.98      200.58      4.82 o 
   5   4   2      559.76      663.82     13.72 o 
   6   4   2     3447.35     3884.21     43.48 o 
   7   4   2      435.30      450.18      7.54 o 
   8   4   2     2066.18     2327.91     27.10 o 
   9   4   2       13.32       16.73      2.51 o 
  10   4   2      804.62      790.80     11.19 o 
  11   4   2     1046.48     1042.92     14.07 o 
  12   4   2       67.96       72.93      3.67 o 
  13   4   2       52.45       44.48      3.40 o 
  14   4   2      415.53      396.53      7.23 o 
  15   4   2      250.17      220.84      5.58 o 
  16   4   2       69.76       65.81      4.29 o 
  17   4   2      195.33      159.75      5.62 o 
  18   4   2      106.62      108.82      6.77 o 
  19   4   2      962.17      902.59     15.95 o 
  20   4   2      132.62      144.90      7.81 o 
  21   4   2      863.65      834.16     15.64 o 
  22   4   2     1592.63     1626.02     31.38 o 
  23   4   2     1553.00     1425.91     23.38 o 
  24   4   2     1302.06     1429.88     25.88 o 
  25   4   2      155.47      193.43     10.90 o 
  26   4   2      164.45      201.32     11.21 o 
  27   4   2        0.52       15.18     13.29 o 
  28   4   2       21.74       19.93     11.32 o 
  29   4   2       91.33      135.04     17.72 o 
  30   4   2       22.85       10.99     13.60 o 
  31   4   2       41.24       59.83     13.99 o 
   1   5   2     1181.67     1079.71     14.71 o 
   2   5   2     1153.25     1309.44     18.61 o 
   3   5   2     3886.73     3737.68     45.41 o 
   4   5   2      146.90      206.40      5.36 o 
   5   5   2     1118.20     1154.71     16.24 o 
   6   5   2     4078.74     5078.32     52.33 o 
   7   5   2     1183.03     1174.13     13.94 o 
   8   5   2     7497.63     8807.84     95.02 o 
   9   5   2      611.67      552.00      7.36 o 
  10   5   2     2464.46     2804.74     32.73 o 
  11   5   2       69.08       62.75      3.64 o 
  12   5   2       64.34       79.37      3.98 o 
  13   5   2      433.26      383.60      7.19 o 
  14   5   2      722.70      797.79     11.57 o 
  15   5   2      209.56      214.40      5.86 o 
  16   5   2     3796.06     3945.01     48.53 o 
  17   5   2      658.02      587.10     12.44 o 
  18   5   2     2345.13     2510.64     34.76 o 
  19   5   2       74.79       88.96      6.98 o 
  20   5   2        2.99        3.35      5.42 o 
  21   5   2     1718.91     1581.71     24.92 o 
  22   5   2      617.20      631.12     13.99 o 
  23   5   2        8.68        5.11      6.01 o 
  24   5   2      321.62      355.96     12.00 o 
  25   5   2       68.96       82.89      8.76 o 
  26   5   2       92.57       77.76      9.14 o 
  27   5   2       37.19       27.20      8.30 o 
  28   5   2       41.08       49.00      8.88 o 
  29   5   2       51.58       41.77     12.47 o 
  30   5   2       67.47       89.48     14.46 o 
   0   6   2     1153.21     1423.22     26.87 o 
   1   6   2      942.53      970.92     13.85 o 
   2   6   2      450.08      507.66      8.49 o 
   3   6   2      505.83      501.60      7.96 o 
   4   6   2      478.99      569.85      8.73 o 
   5   6   2        9.34       18.87      2.61 o 
   6   6   2      310.25      372.80      6.98 o 
   7   6   2      143.81      144.87      3.94 o 
   8   6   2      164.41      163.83      4.18 o 
   9   6   2        6.96        5.44      3.06 o 
  10   6   2      590.36      710.89     13.24 o 
  11   6   2      174.16      202.35      5.97 o 
  12   6   2       53.62       53.15      4.27 o 
  13   6   2        1.67       -1.09      3.50 o 
  14   6   2      131.45      140.84      6.08 o 
  15   6   2      375.90      304.76      9.57 o 
  16   6   2       99.67       91.24      6.78 o 
  17   6   2      256.57      214.91      8.11 o 
  18   6   2      424.37      456.87     13.67 o 
  19   6   2      824.72      827.47     15.88 o 
  20   6   2      147.64      203.54      9.14 o 
  21   6   2      127.68      128.65      8.90 o 
  22   6   2       24.86       23.47      6.55 o 
  23   6   2       47.20       46.66      7.37 o 
  24   6   2       89.46       76.90     11.35 o 
  25   6   2       88.00      100.23      8.84 o 
  26   6   2      176.22      243.77     12.84 o 
  27   6   2        2.57       10.30      9.74 o 
  28   6   2        7.99       20.31     12.51 o 
  29   6   2        2.56        8.61     14.62 o 
   1   7   2      588.83      554.61     11.51 o 
   2   7   2      390.20      361.60      7.20 o 
   3   7   2     1338.62     1229.55     17.31 o 
   4   7   2      462.88      473.46      8.13 o 
   5   7   2      232.80      233.78      6.44 o 
   6   7   2       19.62       22.37      3.73 o 
   7   7   2      459.83      408.92      7.80 o 
   8   7   2      311.89      315.23      6.80 o 
   9   7   2      133.96      135.91      5.64 o 
  10   7   2      167.03      162.60      6.15 o 
  11   7   2      218.25      194.48      6.18 o 
  12   7   2       92.59       95.24      5.53 o 
  13   7   2      115.09      102.57      6.51 o 
  14   7   2       22.85       18.45      5.11 o 
  15   7   2       36.91       33.99      5.56 o 
  16   7   2      332.92      372.35     12.25 o 
  17   7   2      253.65      242.36      8.61 o 
  18   7   2       74.42       92.02      7.27 o 
  19   7   2       92.61       91.63     10.41 o 
  20   7   2      158.02      174.66      8.75 o 
  21   7   2       92.22       83.40      7.66 o 
  22   7   2       24.21       12.81      6.73 o 
  23   7   2        8.26        0.95      6.99 o 
  24   7   2      179.38      198.33     16.56 o 
  25   7   2       80.26       58.52      9.35 o 
  26   7   2       82.08       85.55     11.82 o 
  27   7   2       54.67       37.45     13.30 o 
  28   7   2       11.89       -2.49     12.56 o 
   0   8   2      834.23      808.67     23.52 o 
   1   8   2     1166.24     1066.59     17.65 o 
   2   8   2      254.63      220.80      7.12 o 
   3   8   2      364.95      328.05      8.43 o 
   4   8   2       54.87       46.85      4.37 o 
   5   8   2      198.17      192.53      6.39 o 
   6   8   2       12.35       12.91      4.00 o 
   7   8   2       77.14       68.88      5.95 o 
   8   8   2       34.38       40.36      4.53 o 
   9   8   2      127.71      144.91      5.88 o 
  10   8   2      270.85      300.97      7.49 o 
  11   8   2       30.46       27.27      4.59 o 
  12   8   2       50.58       50.74      5.75 o 
  13   8   2       97.91       85.96      9.51 o 
  14   8   2       80.89       85.06      8.36 o 
  15   8   2        5.52        1.59      5.20 o 
  16   8   2       31.32       33.06      5.93 o 
  17   8   2       60.11       68.67      6.93 o 
  18   8   2       12.62        7.18      5.91 o 
  19   8   2      170.77      205.43     10.83 o 
  20   8   2       13.38        1.86      7.16 o 
  21   8   2       32.00        7.65      7.44 o 
  22   8   2       12.67       10.22      8.05 o 
  23   8   2        4.51        1.36      8.12 o 
  24   8   2        0.93       -4.44     10.29 o 
  25   8   2       43.33       50.23     11.12 o 
  26   8   2       27.10       30.16     11.60 o 
  27   8   2       10.58       10.59     13.27 o 
   1   9   2     1257.71     1194.76     22.69 o 
   2   9   2     1185.20     1155.77     25.69 o 
   3   9   2      148.35      141.82      8.35 o 
   4   9   2       26.61       29.70      6.90 o 
   5   9   2      236.45      220.18      7.11 o 
   6   9   2       91.01      128.27      7.43 o 
   7   9   2      106.55      123.71      7.85 o 
   8   9   2       33.43       27.48      4.42 o 
   9   9   2       33.63       26.49      4.64 o 
  10   9   2       30.80       29.68      5.31 o 
  11   9   2       21.55       19.19      5.39 o 
  12   9   2       12.55       11.89      5.08 o 
  13   9   2       75.65       81.39      6.84 o 
  14   9   2      177.08      186.32      8.86 o 
  15   9   2      153.23      136.48      9.11 o 
  16   9   2      123.26      116.13      9.28 o 
  17   9   2       83.39       55.40     10.62 o 
  18   9   2      336.92      360.65     12.28 o 
  19   9   2       37.00       23.66      7.55 o 
  20   9   2       19.43       13.93      7.63 o 
  21   9   2        1.53        5.64      7.66 o 
  22   9   2       28.73       25.60     11.95 o 
  23   9   2       17.27        8.77     10.25 o 
  24   9   2       83.03      106.74     14.44 o 
  25   9   2      153.28      153.51     14.85 o 
  26   9   2       27.42       31.27     12.33 o 
   0  10   2     2656.00     2519.66     59.50 o 
   1  10   2     2402.18     2288.81     38.98 o 
   2  10   2     2810.14     2800.84     46.06 o 
   3  10   2     1521.65     1491.91     32.27 o 
   4  10   2      177.13      195.20      8.79 o 
   5  10   2       35.60       32.95      6.70 o 
   6  10   2      630.05      633.81     14.32 o 
   7  10   2       65.50       66.84      6.10 o 
   8  10   2      180.07      168.64      7.83 o 
   9  10   2      114.28       79.69      7.57 o 
  10  10   2      286.60      289.91     10.05 o 
  11  10   2        3.12        0.31      5.93 o 
  12  10   2       23.37       18.59      6.79 o 
  13  10   2       73.00       74.60      9.13 o 
  14  10   2      220.71      198.26     10.89 o 
  15  10   2       83.48       77.40      8.81 o 
  16  10   2       25.51       24.51      8.73 o 
  17  10   2       30.07        8.35      9.48 o 
  18  10   2       74.65       62.65      9.00 o 
  19  10   2        3.69       13.28      9.82 o 
  20  10   2       17.21       18.17      8.54 o 
  21  10   2       76.33       72.06     11.92 o 
  22  10   2      176.05      180.04     14.82 o 
  23  10   2      223.32      266.94     17.12 o 
  24  10   2      228.37      298.34     17.43 o 
   1  11   2      913.58      878.33     19.67 o 
   2  11   2      212.26      195.56     17.76 o 
   3  11   2       13.59       -5.50      5.50 o 
   4  11   2        2.05        8.22      8.02 o 
   5  11   2       94.34       99.27      9.36 o 
   6  11   2       73.66       80.67      8.86 o 
   7  11   2      244.18      216.26     11.16 o 
   8  11   2      285.62      246.50     11.11 o 
   9  11   2       89.99       75.01     13.34 o 
  10  11   2        2.38       -1.46      8.22 o 
  11  11   2       19.58       14.13      7.99 o 
  12  11   2       13.58        4.04      7.63 o 
  13  11   2       40.53       23.29      8.23 o 
  14  11   2      201.66      202.99     13.03 o 
  15  11   2       11.59       10.55      8.65 o 
  16  11   2       26.69       19.59      8.26 o 
  17  11   2      110.11      117.29     10.66 o 
  18  11   2       66.14       49.18      9.08 o 
  19  11   2       65.08       59.59     11.70 o 
  20  11   2       37.91       30.05     11.23 o 
  21  11   2        8.31       12.28     11.59 o 
  22  11   2       24.90       25.01     12.28 o 
   0  12   2       81.20      103.02     20.86 o 
   1  12   2       48.67       42.88     10.36 o 
   2  12   2       94.29       90.99     11.14 o 
   3  12   2        3.49        0.84      7.54 o 
   4  12   2       46.74       62.37      8.72 o 
   5  12   2       43.28       33.83     10.03 o 
   6  12   2       53.21       42.17      8.43 o 
   7  12   2       49.90       49.05     13.50 o 
   8  12   2        3.58       -0.58      7.31 o 
   9  12   2        7.32        3.55      8.55 o 
  10  12   2       14.86       -7.59      7.59 o 
  11  12   2        2.89       -2.70      9.08 o 
  12  12   2       22.48       21.02      9.13 o 
  13  12   2        5.65       -8.82      8.84 o 
  14  12   2        5.14        0.14      9.11 o 
  15  12   2        2.90        4.13      9.00 o 
  16  12   2        5.97       -6.53      9.46 o 
  17  12   2        7.14        1.02     10.21 o 
  18  12   2        2.09       -3.48     12.99 o 
  19  12   2       17.30       24.02     13.91 o 
   1  13   2      122.59      107.28     14.07 o 
   2  13   2       78.66       88.56     10.98 o 
   3  13   2       12.77       20.58      9.28 o 
   4  13   2       12.96       17.97      9.15 o 
   5  13   2       52.69       72.67     11.64 o 
   6  13   2       91.75      119.90     12.94 o 
   7  13   2       16.99       20.28     10.91 o 
   8  13   2        6.87       13.09     10.71 o 
   9  13   2       18.24       21.14      9.29 o 
  10  13   2       27.73       18.36      9.63 o 
  11  13   2       23.49       28.95      9.82 o 
  12  13   2        1.11       -7.80      9.42 o 
  13  13   2       24.58       22.70     10.41 o 
  14  13   2        9.14       29.08     12.96 o 
  15  13   2       10.47        5.36     10.97 o 
  16  13   2       67.93       95.16     17.70 o 
   0  14   2       62.54       86.49     24.87 o 
   1  14   2       21.02       19.44     15.54 o 
   2  14   2       12.14        3.33     10.33 o 
   3  14   2        6.15        1.34     11.33 o 
   4  14   2       52.91       43.62     13.09 o 
   5  14   2       68.00       63.58     13.40 o 
   6  14   2      114.34      147.52     15.08 o 
   7  14   2       63.85      107.25     13.97 o 
   8  14   2       25.18       16.48     13.40 o 
   9  14   2        0.53        5.57     11.81 o 
  10  14   2       11.84       25.49     13.42 o 
  11  14   2       13.30       -1.04     14.66 o 
   1  15   2       41.27       35.62     19.58 o 
   2   0   3   141234.72   153522.67   6105.76 o 
   4   0   3    90238.95   103393.37   1446.52 o 
   6   0   3     7044.03     7941.71    113.46 o 
   8   0   3     2590.00     2960.66     44.66 o 
  10   0   3     2757.78     3249.46     49.14 o 
  12   0   3      245.79      223.28      7.26 o 
  14   0   3      187.79      277.50     17.58 o 
  16   0   3      108.59      114.63      9.01 o 
  18   0   3      210.73      264.03     13.64 o 
  20   0   3      245.56      309.60     12.51 o 
  22   0   3     1233.61     1110.09     26.54 o 
  24   0   3      658.45      622.22     24.08 o 
  26   0   3      209.05      212.76     19.26 o 
  28   0   3       96.79       85.24     27.68 o 
  30   0   3       24.57       18.09     14.24 o 
  32   0   3        0.98      -12.12     27.04 o 
   0   1   3    46162.02    52314.45    731.41 o 
   1   1   3      976.29      834.73      9.09 o 
   2   1   3     9485.43    10988.18     92.98 o 
   3   1   3     2839.00     2920.41     30.29 o 
   4   1   3    10380.61    11788.30    152.62 o 
   5   1   3     3774.60     3706.23     38.40 o 
   6   1   3     1268.54     1401.20     21.31 o 
   7   1   3      633.13      562.15      8.37 o 
   8   1   3       52.86       37.88      2.80 o 
   9   1   3     1653.80     1600.48     19.76 o 
  10   1   3     1807.37     2140.64     25.66 o 
  11   1   3      351.25      302.17      6.25 o 
  12   1   3     1568.83     2046.77     29.40 o 
  13   1   3      131.48      101.00      3.94 o 
  14   1   3       75.82       83.86      5.73 o 
  15   1   3       70.37       66.28      4.34 o 
  16   1   3       67.56       77.84      5.20 o 
  17   1   3      212.72      189.08      5.60 o 
  18   1   3      194.63      209.13      5.99 o 
  19   1   3      455.98      429.65      9.94 o 
  20   1   3      272.01      355.57      9.26 o 
  21   1   3      115.61      103.67      7.70 o 
  22   1   3       11.43       15.05      5.18 o 
  23   1   3      230.20      204.95     10.03 o 
  24   1   3      584.41      525.35     13.61 o 
  25   1   3        8.31       18.77      6.73 o 
  26   1   3       52.55       65.91     12.38 o 
  27   1   3      109.18      109.77     10.91 o 
  28   1   3        0.84       -4.41      8.47 o 
  29   1   3       12.91       17.53      9.30 o 
  30   1   3       40.29       33.64     15.22 o 
  31   1   3        1.03      -11.50     11.50 o 
  32   1   3       15.68       46.42     13.86 o 
   1   2   3      615.98      578.24      7.38 o 
   2   2   3     1582.76     1619.32     18.90 o 
   3   2   3      571.97      454.75      6.66 o 
   4   2   3     3113.04     3221.69     48.28 o 
   5   2   3      671.06      643.52      9.47 o 
   6   2   3      452.04      477.78      7.34 o 
   7   2   3      729.50      710.06      9.99 o 
   8   2   3     1149.68     1190.40     15.25 o 
   9   2   3       37.07       31.98      2.92 o 
  10   2   3      296.71      303.69      6.11 o 
  11   2   3      776.02      772.23     12.30 o 
  12   2   3      615.19      675.20     11.36 o 
  13   2   3      614.13      531.35      9.11 o 
  14   2   3      214.19      166.49      4.88 o 
  15   2   3       82.76       75.39      7.65 o 
  16   2   3       54.71       45.49      3.93 o 
  17   2   3       76.05       63.50      5.36 o 
  18   2   3       21.01       22.56      3.94 o 
  19   2   3       33.19       28.03      4.21 o 
  20   2   3      944.70     1036.57     16.13 o 
  21   2   3      290.54      271.34      8.50 o 
  22   2   3       96.78      128.97      8.77 o 
  23   2   3      165.37      179.00      9.84 o 
  24   2   3        8.75       -2.62      7.26 o 
  25   2   3       35.44       30.52      7.19 o 
  26   2   3        8.55        8.23      7.01 o 
  27   2   3       31.85       20.61     10.20 o 
  28   2   3       21.32        7.56     10.13 o 
  29   2   3       62.40       48.72     11.52 o 
  30   2   3        1.23        2.06     11.91 o 
  31   2   3       18.44        5.24     12.10 o 
   0   3   3      100.67       87.30      3.69 o 
   1   3   3      600.61      554.77      7.74 o 
   2   3   3      358.02      358.01      6.38 o 
   3   3   3      540.26      517.01      8.32 o 
   4   3   3      192.06      191.37      4.64 o 
   5   3   3     1699.77     1648.08     19.43 o 
   6   3   3      364.17      419.67      7.01 o 
   7   3   3     1454.46     1319.96     18.00 o 
   8   3   3       31.02       34.09      3.00 o 
   9   3   3      715.00      648.27      9.31 o 
  10   3   3       17.76       20.80      4.30 o 
  11   3   3      483.55      440.47      7.85 o 
  12   3   3      266.91      291.02      6.67 o 
  13   3   3      127.69      118.17      4.82 o 
  14   3   3      635.07      724.25     11.51 o 
  15   3   3      829.46      754.73     11.24 o 
  16   3   3      247.62      244.63      6.18 o 
  17   3   3      405.35      349.47      7.44 o 
  18   3   3      489.88      472.61      8.93 o 
  19   3   3      420.89      383.08      8.20 o 
  20   3   3       18.59       15.86      4.72 o 
  21   3   3       36.53       25.22      5.02 o 
  22   3   3       19.75       16.81      5.50 o 
  23   3   3       58.40       68.14      7.66 o 
  24   3   3       22.38       13.74      6.62 o 
  25   3   3       28.69       10.37      9.04 o 
  26   3   3        5.35       15.29      8.64 o 
  27   3   3      167.58      146.17     12.16 o 
  28   3   3       56.60       80.19     12.46 o 
  29   3   3       26.72       10.99     11.44 o 
  30   3   3       12.08       17.78     11.85 o 
  31   3   3       36.75       22.77     12.99 o 
   1   4   3      717.87      628.91      9.76 o 
   2   4   3      802.40      914.67     13.06 o 
   3   4   3     1510.91     1334.17     17.96 o 
   4   4   3      188.72      199.85      5.07 o 
   5   4   3      982.44     1079.80     15.21 o 
   6   4   3     1098.39     1093.96     13.99 o 
   7   4   3      408.17      385.30      6.43 o 
   8   4   3      298.15      259.29      5.06 o 
   9   4   3      564.48      532.78     10.31 o 
  10   4   3      150.65      155.65      4.30 o 
  11   4   3      395.94      419.71      7.38 o 
  12   4   3      275.38      343.99      6.74 o 
  13   4   3      543.18      503.24     10.67 o 
  14   4   3       78.23       88.16      5.04 o 
  15   4   3       34.84       18.95      3.91 o 
  16   4   3      182.46      187.53      6.30 o 
  17   4   3      784.76      731.43     13.58 o 
  18   4   3     1208.45     1229.95     21.82 o 
  19   4   3       89.87       91.00      9.00 o 
  20   4   3       75.64       80.40      7.76 o 
  21   4   3      312.39      284.22      9.50 o 
  22   4   3       14.09        5.37      5.76 o 
  23   4   3      729.91      684.52     16.22 o 
  24   4   3      343.12      365.22     13.45 o 
  25   4   3       82.17       90.38      8.97 o 
  26   4   3        3.36        0.19      7.41 o 
  27   4   3       27.75       24.10      8.18 o 
  28   4   3       21.65       25.03      9.67 o 
  29   4   3      122.78      169.28     16.21 o 
  30   4   3       35.20       30.35     12.88 o 
  31   4   3      125.42      158.91     16.66 o 
   0   5   3     6103.66     7371.71    171.64 o 
   1   5   3       22.40       17.53      3.70 o 
   2   5   3      919.15     1225.07     18.61 o 
   3   5   3       87.61      105.11      4.26 o 
   4   5   3      949.16     1116.06     22.09 o 
   5   5   3       79.03       78.58      4.18 o 
   6   5   3       52.05       56.12      3.76 o 
   7   5   3      839.40      750.88     10.76 o 
   8   5   3      898.99      955.44     12.98 o 
   9   5   3     1777.08     1734.86     22.84 o 
  10   5   3      563.58      630.98     11.53 o 
  11   5   3     1545.67     1415.91     20.06 o 
  12   5   3      135.76      139.79      6.66 o 
  13   5   3     1900.67     1836.40     28.54 o 
  14   5   3      417.78      399.57      9.94 o 
  15   5   3     1351.15     1212.44     19.41 o 
  16   5   3     2652.21     2717.83     36.90 o 
  17   5   3      657.65      598.87     12.65 o 
  18   5   3      571.25      605.56     13.05 o 
  19   5   3       17.25       11.38      5.59 o 
  20   5   3      144.80      139.02      8.28 o 
  21   5   3       61.09       45.25      6.80 o 
  22   5   3     1590.84     1630.88     28.45 o 
  23   5   3      134.28      155.57     10.09 o 
  24   5   3      324.42      382.91     12.65 o 
  25   5   3       73.91       80.04      9.05 o 
  26   5   3      172.61      201.32     11.96 o 
  27   5   3      248.60      248.23     11.91 o 
  28   5   3        1.55        0.26      8.49 o 
  29   5   3       74.10       70.49     10.60 o 
  30   5   3       27.57       23.89     13.13 o 
   1   6   3      509.59      525.12      8.73 o 
   2   6   3     1284.78     1495.15     20.41 o 
   3   6   3      313.50      265.02      6.42 o 
   4   6   3      717.66      747.77     12.07 o 
   5   6   3     1454.58     1546.26     23.44 o 
   6   6   3      220.24      250.81      6.44 o 
   7   6   3     1278.71     1224.91     16.12 o 
   8   6   3      314.45      292.62      6.24 o 
   9   6   3      184.15      155.39      5.46 o 
  10   6   3       52.67       72.37      6.40 o 
  11   6   3      389.63      383.60     13.12 o 
  12   6   3        4.16        0.43      4.96 o 
  13   6   3      561.05      531.13     12.28 o 
  14   6   3      469.35      472.31     10.79 o 
  15   6   3      284.58      257.07      8.38 o 
  16   6   3      937.98      996.58     19.18 o 
  17   6   3      823.67      750.03     14.74 o 
  18   6   3     2035.92     2083.45     30.55 o 
  19   6   3      460.92      487.18     12.53 o 
  20   6   3      300.40      327.11     10.16 o 
  21   6   3        3.05        0.53      5.99 o 
  22   6   3      843.78      917.23     17.82 o 
  23   6   3       10.12       16.88      6.81 o 
  24   6   3     1051.70     1111.55     20.76 o 
  25   6   3      111.76      129.20     10.31 o 
  26   6   3      109.73      139.43     11.52 o 
  27   6   3       16.08        3.46      8.78 o 
  28   6   3        2.79       -6.34      8.65 o 
  29   6   3       41.56       37.76      9.95 o 
   0   7   3      579.70      490.69     16.62 o 
   1   7   3      645.52      610.99     11.45 o 
   2   7   3      299.50      295.55      7.60 o 
   3   7   3      319.99      262.58      6.70 o 
   4   7   3       78.56      101.75      5.02 o 
   5   7   3       65.65       62.61      5.36 o 
   6   7   3       35.71       34.47      6.40 o 
   7   7   3       68.99       73.90      4.26 o 
   8   7   3       43.62       49.74      5.15 o 
   9   7   3      165.20      175.51      7.77 o 
  10   7   3       94.16       97.43      6.61 o 
  11   7   3      213.56      204.51     10.67 o 
  12   7   3       59.62       52.06      7.45 o 
  13   7   3       65.40       68.45      6.17 o 
  14   7   3      225.67      244.36      8.20 o 
  15   7   3        0.07       -1.83      5.01 o 
  16   7   3      130.98      145.53      8.61 o 
  17   7   3       83.70       85.09      7.14 o 
  18   7   3      182.93      180.57      8.62 o 
  19   7   3        3.36       -2.71      5.84 o 
  20   7   3       29.14       16.13      6.41 o 
  21   7   3      192.12      188.84      9.42 o 
  22   7   3      213.79      221.47     10.51 o 
  23   7   3      139.16      149.77     18.37 o 
  24   7   3      151.62      172.62     10.65 o 
  25   7   3       59.46       79.54      9.21 o 
  26   7   3       11.56       11.98      8.83 o 
  27   7   3       57.54       54.06     11.10 o 
  28   7   3       30.67       23.13     13.88 o 
   1   8   3      734.48      715.52     13.99 o 
   2   8   3      131.32      151.38      7.87 o 
   3   8   3       33.97       37.00      4.92 o 
   4   8   3       77.02       86.03      5.99 o 
   5   8   3      191.28      167.05      6.11 o 
   6   8   3      230.13      216.75      6.89 o 
   7   8   3       63.05       48.53      5.64 o 
   8   8   3       22.68       14.79      4.99 o 
   9   8   3        5.10        2.17      6.01 o 
  10   8   3        1.35       -2.19      4.86 o 
  11   8   3       16.48       11.50      5.28 o 
  12   8   3       15.85       10.25      4.91 o 
  13   8   3       67.18       57.65      6.65 o 
  14   8   3      108.65       96.78      7.14 o 
  15   8   3       28.49       18.91      5.78 o 
  16   8   3       65.94       59.35      6.77 o 
  17   8   3       43.71       45.31      6.71 o 
  18   8   3      259.48      269.52      9.82 o 
  19   8   3       92.61      110.59      9.50 o 
  20   8   3        3.37       -2.51      8.60 o 
  21   8   3       75.42       62.74      8.22 o 
  22   8   3      184.22      219.04     10.68 o 
  23   8   3       12.68        4.40      8.18 o 
  24   8   3       34.00       22.42      8.98 o 
  25   8   3       28.62       33.77      9.60 o 
  26   8   3       30.81       19.24      9.65 o 
  27   8   3       95.03       87.47     15.33 o 
   0   9   3     2668.30     2723.55     63.03 o 
   1   9   3      209.95      193.18      9.31 o 
   2   9   3      183.60      189.64     12.25 o 
   3   9   3      319.37      303.58     10.56 o 
   4   9   3       49.82       45.68      5.93 o 
   5   9   3     1035.75      941.57     19.88 o 
   6   9   3      874.78      808.24     18.08 o 
   7   9   3      435.07      404.97     12.48 o 
   8   9   3      136.69      166.15      9.49 o 
   9   9   3      111.44      116.91      7.71 o 
  10   9   3       75.95       56.71      6.50 o 
  11   9   3      289.45      229.66      8.42 o 
  12   9   3      121.30      115.09      7.62 o 
  13   9   3      344.49      295.48      9.42 o 
  14   9   3      232.89      226.36     10.70 o 
  15   9   3       34.98       26.21      6.36 o 
  16   9   3       98.45       80.51     10.46 o 
  17   9   3      265.13      235.60      9.78 o 
  18   9   3       87.81      106.63      9.57 o 
  19   9   3       52.73       55.40      8.48 o 
  20   9   3       27.90       27.74      8.41 o 
  21   9   3        0.29       -8.09      8.09 o 
  22   9   3        2.98        2.73      8.70 o 
  23   9   3       24.67        4.85      8.98 o 
  24   9   3       75.00       86.30     13.14 o 
  25   9   3      146.75      199.96     16.19 o 
   1  10   3      592.95      519.92     14.32 o 
   2  10   3      309.51      248.21      9.37 o 
   3  10   3      628.72      615.16     14.00 o 
   4  10   3      608.15      570.91     17.55 o 
   5  10   3       19.22       15.45      6.50 o 
   6  10   3       72.96       74.78      8.00 o 
   7  10   3        6.24       11.62      6.51 o 
   8  10   3       41.62       46.50      7.47 o 
   9  10   3      601.36      539.78     15.14 o 
  10  10   3      184.80      186.65      9.98 o 
  11  10   3      145.66      120.64      9.07 o 
  12  10   3        7.54        7.11      6.69 o 
  13  10   3      101.36       98.62     12.90 o 
  14  10   3       30.37       22.18      7.87 o 
  15  10   3      218.04      205.60     12.60 o 
  16  10   3      274.28      251.57     11.32 o 
  17  10   3       15.60       16.23      7.82 o 
  18  10   3       57.65       47.23      9.06 o 
  19  10   3       22.93       22.68      8.43 o 
  20  10   3       98.76       86.70     10.01 o 
  21  10   3       27.70       18.19      9.19 o 
  22  10   3        2.74        2.63      9.47 o 
  23  10   3      107.48      110.27     11.84 o 
   0  11   3      907.56     1055.09     31.37 o 
   1  11   3      138.78      183.19     10.68 o 
   2  11   3       12.92        7.26      5.75 o 
   3  11   3        2.91       -1.93      6.40 o 
   4  11   3        9.04        9.63      6.71 o 
   5  11   3      320.94      311.71     13.81 o 
   6  11   3      332.54      308.86     10.70 o 
   7  11   3      309.59      296.48     11.62 o 
   8  11   3       29.50       31.73      8.19 o 
   9  11   3      139.50      149.54     10.94 o 
  10  11   3        7.56        0.31      7.41 o 
  11  11   3       25.75       21.51      9.06 o 
  12  11   3        5.02        0.86      8.26 o 
  13  11   3       99.69       97.52     10.65 o 
  14  11   3       18.73        7.56      8.68 o 
  15  11   3        9.24        0.77      8.82 o 
  16  11   3        6.93       24.51      9.15 o 
  17  11   3        5.43       18.05     11.63 o 
  18  11   3       38.38       26.14     10.09 o 
  19  11   3       32.87       20.19     11.79 o 
  20  11   3      132.92      172.45     14.20 o 
  21  11   3        2.51       -6.89     10.96 o 
   1  12   3       20.33       16.97      8.70 o 
   2  12   3        3.95       -6.42      6.92 o 
   3  12   3      110.52      115.73     19.64 o 
   4  12   3      207.87      228.81     12.76 o 
   5  12   3      141.59      158.97     12.70 o 
   6  12   3       63.82       51.17     11.15 o 
   7  12   3       63.66       66.21      9.37 o 
   8  12   3       13.49        2.73      8.12 o 
   9  12   3        1.92       -7.94      7.94 o 
  10  12   3        2.47       -7.21      8.99 o 
  11  12   3        7.74        9.50      8.86 o 
  12  12   3       23.31       15.04      9.08 o 
  13  12   3       65.08       57.03     10.54 o 
  14  12   3       93.52      118.07     12.08 o 
  15  12   3       41.46       47.21     10.29 o 
  16  12   3       51.32       57.10     11.39 o 
  17  12   3       26.96       28.17     10.65 o 
  18  12   3       21.94       31.05     11.26 o 
   1  13   3       69.90       60.66     17.97 o 
   2  13   3       41.01       49.34     14.03 o 
   3  13   3       26.59       43.53     12.45 o 
   4  13   3        6.16        5.09      8.67 o 
   5  13   3        4.49        0.53      8.67 o 
   6  13   3       35.22       39.83     13.25 o 
   7  13   3       38.76       39.17      9.76 o 
   8  13   3       26.46       28.24      9.96 o 
   9  13   3       24.02       16.09      9.57 o 
  10  13   3       81.92       85.75     11.45 o 
  11  13   3       29.91       24.27     10.33 o 
  12  13   3       23.29       19.28     10.65 o 
  13  13   3        0.28        5.95     10.36 o 
  14  13   3       24.53       41.87     11.38 o 
  15  13   3       14.73       14.92     11.03 o 
   1  14   3       73.46       80.51     15.72 o 
   2  14   3       84.07      110.57     17.81 o 
   3  14   3        2.34        4.66     15.97 o 
   4  14   3       59.93       92.76     17.86 o 
   5  14   3       20.45       32.74     12.73 o 
   6  14   3       12.91       32.67     17.38 o 
   7  14   3        1.06       -3.99     12.04 o 
   8  14   3       10.33       24.04     13.28 o 
   9  14   3       27.11       22.63     13.10 o 
  10  14   3       45.89       77.67     16.61 o 
   0   0   4     2330.71     2222.35     46.62 o 
   2   0   4     3810.94     4565.18     76.05 o 
   4   0   4     5136.76     5937.04     75.91 o 
   6   0   4     2338.91     2693.89     66.52 o 
   8   0   4    14110.46    17634.81    316.78 o 
  10   0   4      104.39      148.41      6.36 o 
  12   0   4      321.35      260.59      8.15 o 
  14   0   4      343.92      394.47     10.52 o 
  16   0   4     3641.23     3824.10     59.36 o 
  18   0   4      498.22      507.79     15.33 o 
  20   0   4       75.14       52.62      7.95 o 
  22   0   4      309.11      280.12     22.39 o 
  24   0   4      128.23      129.72     14.64 o 
  26   0   4       90.90      160.47     22.79 o 
  28   0   4       67.49       78.62     25.27 o 
  30   0   4       93.69       79.87     16.90 o 
   1   1   4      561.41      562.52      6.94 o 
   2   1   4     6747.75     7723.51     65.97 o 
   3   1   4       44.42       33.84      2.07 o 
   4   1   4     1563.68     1972.47     21.24 o 
   5   1   4      194.42      175.72      4.07 o 
   6   1   4       60.98       55.42      3.20 o 
   7   1   4     1484.16     1457.00     17.01 o 
   8   1   4     6866.28     7951.64     81.03 o 
   9   1   4      345.92      360.32      6.42 o 
  10   1   4       34.32       42.41      3.09 o 
  11   1   4       34.06       39.07      3.46 o 
  12   1   4      146.21      149.09      4.93 o 
  13   1   4       78.37       71.33      4.34 o 
  14   1   4      246.44      319.52      7.20 o 
  15   1   4      117.15      116.97      5.18 o 
  16   1   4       91.09      102.11      5.01 o 
  17   1   4      320.69      285.54      6.81 o 
  18   1   4      181.40      176.10      6.27 o 
  19   1   4      459.81      392.83      9.79 o 
  20   1   4       13.10        7.01      4.27 o 
  21   1   4       53.79       68.86      9.14 o 
  22   1   4      662.97      593.43     13.18 o 
  23   1   4      150.66      145.31      8.30 o 
  24   1   4      385.73      299.12     10.71 o 
  25   1   4        1.36        0.22      6.87 o 
  26   1   4        1.23        5.54      7.05 o 
  27   1   4        3.09       -4.19      9.57 o 
  28   1   4       36.35       43.24     14.31 o 
  29   1   4       36.71       32.29     11.60 o 
  30   1   4        6.81        0.83     11.99 o 
  31   1   4       41.10       52.96     13.61 o 
   0   2   4      655.53      712.33     16.95 o 
   1   2   4      164.37      122.48      3.67 o 
   2   2   4      278.59      275.55      5.88 o 
   3   2   4     1075.46      920.29     11.18 o 
   4   2   4     1704.34     1772.20     28.73 o 
   5   2   4      299.18      261.38      5.50 o 
   6   2   4        5.80       15.65      4.76 o 
   7   2   4      856.46      680.21     13.31 o 
   8   2   4      418.33      497.34      8.51 o 
   9   2   4      105.79       93.75      4.07 o 
  10   2   4      634.52      636.41     11.02 o 
  11   2   4      134.82      146.67      4.79 o 
  12   2   4     1757.04     1971.91     24.68 o 
  13   2   4      295.87      285.03      6.69 o 
  14   2   4       71.33       56.00      4.30 o 
  15   2   4       58.49       47.99      4.25 o 
  16   2   4       27.24       18.06      3.80 o 
  17   2   4       99.97       94.52      5.58 o 
  18   2   4      193.01      199.51      6.12 o 
  19   2   4       83.18       71.46      6.11 o 
  20   2   4       52.56       45.11      5.26 o 
  21   2   4      286.98      266.47      8.00 o 
  22   2   4       37.33       43.70      5.57 o 
  23   2   4       29.99       34.78      6.86 o 
  24   2   4       33.90       22.75      7.97 o 
  25   2   4       31.64       26.61      8.24 o 
  26   2   4       62.78       77.04      9.99 o 
  27   2   4        9.11        7.53      8.67 o 
  28   2   4       42.51       33.09     10.94 o 
  29   2   4       83.21      102.69     13.89 o 
  30   2   4       33.11       17.36     12.42 o 
  31   2   4       16.88       20.72     12.74 o 
   1   3   4      861.02      844.19     10.52 o 
   2   3   4      289.67      336.95      5.53 o 
   3   3   4      274.97      280.29      5.31 o 
   4   3   4      469.68      539.44      9.47 o 
   5   3   4      511.57      461.49      7.34 o 
   6   3   4       47.38       53.38      3.55 o 
   7   3   4      697.77      628.11     10.24 o 
   8   3   4      267.63      272.96      8.44 o 
   9   3   4      505.13      501.74     10.64 o 
  10   3   4       38.47       26.73      3.31 o 
  11   3   4      296.76      319.04      6.81 o 
  12   3   4       73.82       78.66      4.45 o 
  13   3   4       82.60       75.98      5.87 o 
  14   3   4       11.59        9.66      3.44 o 
  15   3   4      490.30      473.55      9.97 o 
  16   3   4       41.80       55.59      4.61 o 
  17   3   4        7.35        0.59      3.81 o 
  18   3   4      111.86      109.73      6.31 o 
  19   3   4      232.15      198.78      7.12 o 
  20   3   4      383.09      397.61      9.42 o 
  21   3   4      132.99      129.68      8.74 o 
  22   3   4      193.70      208.01      9.59 o 
  23   3   4       37.82       41.74      7.19 o 
  24   3   4      152.97      206.38     10.72 o 
  25   3   4       34.33       26.92      7.61 o 
  26   3   4       26.96       42.00      8.23 o 
  27   3   4       69.40       70.66     10.58 o 
  28   3   4      294.70      305.76     14.29 o 
  29   3   4       41.19       49.51     13.13 o 
  30   3   4       38.92       73.16     26.74 o 
   0   4   4      716.05      770.77     13.99 o 
   1   4   4      917.11      736.88     12.77 o 
   2   4   4     2285.93     2795.26     34.87 o 
   3   4   4      172.90      167.37      4.97 o 
   4   4   4     2056.10     2226.64     28.61 o 
   5   4   4      686.82      708.37     11.38 o 
   6   4   4      323.30      380.03     11.78 o 
   7   4   4       52.39       44.78      4.27 o 
   8   4   4       36.82       49.87      5.04 o 
   9   4   4        8.77       11.94      2.40 o 
  10   4   4      506.46      509.18      9.38 o 
  11   4   4       16.47       20.14      3.53 o 
  12   4   4     2215.88     2251.20     40.12 o 
  13   4   4       59.23       68.72      6.78 o 
  14   4   4       33.59       28.40      5.38 o 
  15   4   4      286.59      244.27      8.70 o 
  16   4   4     1105.29     1126.99     20.40 o 
  17   4   4     2411.03     2125.55     33.30 o 
  18   4   4     2475.43     2624.82     39.77 o 
  19   4   4      445.02      359.55     10.27 o 
  20   4   4       76.17       65.28      6.67 o 
  21   4   4       51.91       47.65      6.61 o 
  22   4   4       39.38       28.65      6.84 o 
  23   4   4      156.75      168.94     10.28 o 
  24   4   4       43.23       52.61      8.08 o 
  25   4   4      423.41      369.20     12.67 o 
  26   4   4       71.84       68.89      9.03 o 
  27   4   4      333.57      321.98     12.45 o 
  28   4   4        0.21        5.87      8.46 o 
  29   4   4        7.15       -1.05     10.61 o 
  30   4   4       34.84       39.41     17.16 o 
   1   5   4     1201.88     1086.33     15.67 o 
   2   5   4     5362.80     6122.08     77.99 o 
   3   5   4     1885.78     1891.83     25.07 o 
   4   5   4     1760.62     1919.97     30.37 o 
   5   5   4      133.83      104.72      4.76 o 
   6   5   4      332.62      367.73      7.73 o 
   7   5   4       17.44       19.81      3.43 o 
   8   5   4      179.97      221.26      6.13 o 
   9   5   4     1311.16     1236.52     20.43 o 
  10   5   4      222.94      216.50      8.34 o 
  11   5   4      985.29      886.79     22.85 o 
  12   5   4       19.33       21.92      5.23 o 
  13   5   4     2057.38     1882.06     29.43 o 
  14   5   4     1287.09     1367.93     23.28 o 
  15   5   4     1896.12     1772.78     29.04 o 
  16   5   4       49.11       32.60      6.18 o 
  17   5   4      117.01      110.95      7.24 o 
  18   5   4       81.24       76.54      6.78 o 
  19   5   4      251.47      246.21      8.87 o 
  20   5   4      161.62      159.87     11.53 o 
  21   5   4      253.78      228.03     12.24 o 
  22   5   4      394.43      402.67     18.49 o 
  23   5   4      576.63      617.96     15.72 o 
  24   5   4      225.06      217.08     11.46 o 
  25   5   4        0.11       -3.57      7.42 o 
  26   5   4        2.18        3.45      7.93 o 
  27   5   4       56.70       55.44      9.48 o 
  28   5   4      381.64      415.86     14.93 o 
  29   5   4       17.04       10.52      9.74 o 
   0   6   4       58.48       44.42      5.94 o 
   1   6   4       36.02       40.48      4.66 o 
   2   6   4       22.17       20.53      3.37 o 
   3   6   4      363.31      347.29      7.58 o 
   4   6   4      508.39      596.20     13.47 o 
   5   6   4      638.09      721.52     13.18 o 
   6   6   4      106.95      114.53      5.67 o 
   7   6   4      573.65      543.81     12.47 o 
   8   6   4       99.90       76.38      5.65 o 
   9   6   4      139.48      155.59      7.10 o 
  10   6   4      121.06      127.19      7.44 o 
  11   6   4       42.91       32.48      5.11 o 
  12   6   4      655.27      674.75     16.07 o 
  13   6   4       93.06       81.14      6.94 o 
  14   6   4      349.66      373.42     10.72 o 
  15   6   4       56.12       66.93      6.79 o 
  16   6   4       33.71       25.46      5.67 o 
  17   6   4       57.64       66.14      6.75 o 
  18   6   4      193.89      196.54      8.91 o 
  19   6   4      506.03      434.57     11.48 o 
  20   6   4       37.12       29.51      6.69 o 
  21   6   4      178.46      178.43      9.42 o 
  22   6   4       30.95       33.17      7.19 o 
  23   6   4      159.88      166.50      9.94 o 
  24   6   4      150.75      152.00     14.70 o 
  25   6   4      159.30      164.81     13.40 o 
  26   6   4       53.37       50.92     11.24 o 
  27   6   4       10.20       17.72      9.35 o 
  28   6   4      138.18      184.16     13.10 o 
   1   7   4      684.79      696.19     13.54 o 
   2   7   4       87.69       75.05      5.53 o 
   3   7   4      214.42      212.08      8.00 o 
   4   7   4       78.04       86.41      5.87 o 
   5   7   4      320.92      298.55      7.55 o 
   6   7   4      251.56      271.01      7.28 o 
   7   7   4      160.40      152.35      6.94 o 
   8   7   4      148.50      166.30      7.56 o 
   9   7   4       20.53       19.13      5.16 o 
  10   7   4       60.28       67.56      6.37 o 
  11   7   4      456.58      419.17     11.03 o 
  12   7   4      148.13      149.39      7.89 o 
  13   7   4      106.72      119.18      8.69 o 
  14   7   4       55.00       49.63      6.76 o 
  15   7   4       95.83       95.31      7.83 o 
  16   7   4      105.61      115.34     10.66 o 
  17   7   4      305.97      285.49      9.48 o 
  18   7   4        0.69        9.34      5.97 o 
  19   7   4       13.33        5.68      6.31 o 
  20   7   4        8.80        5.90      6.33 o 
  21   7   4      249.66      240.27      9.73 o 
  22   7   4       13.37       -2.76      6.94 o 
  23   7   4      165.25      161.96     16.41 o 
  24   7   4       24.61       22.30      8.05 o 
  25   7   4        1.10       -1.45      8.60 o 
  26   7   4       23.75       22.85      9.16 o 
  27   7   4        1.86       -4.80      9.31 o 
   0   8   4      772.42      781.50     23.88 o 
   1   8   4      708.02      700.62     14.03 o 
   2   8   4       31.37       23.37      4.96 o 
   3   8   4       87.90       90.62     10.44 o 
   4   8   4      105.20      134.42      7.31 o 
   5   8   4      217.66      210.56      8.02 o 
   6   8   4      154.51      171.11      9.06 o 
   7   8   4      108.24       99.13      8.00 o 
   8   8   4        7.16        1.27      5.79 o 
   9   8   4      262.88      231.26      8.68 o 
  10   8   4      316.87      326.45      9.97 o 
  11   8   4       51.03       36.16      6.17 o 
  12   8   4       16.31        9.43      5.66 o 
  13   8   4       44.92       43.05      6.33 o 
  14   8   4       78.65       71.61      8.10 o 
  15   8   4       14.18       14.67      5.93 o 
  16   8   4        7.18        6.20      5.85 o 
  17   8   4      261.05      255.31      9.52 o 
  18   8   4       82.29       72.48      7.57 o 
  19   8   4       26.89       32.41      6.91 o 
  20   8   4       34.33       51.97      9.71 o 
  21   8   4       48.68       43.73      8.02 o 
  22   8   4       11.12       17.29      8.98 o 
  23   8   4       29.88       25.43      8.00 o 
  24   8   4        1.30       -8.03      8.03 o 
  25   8   4       24.80       25.23      9.55 o 
  26   8   4       47.30       45.60     11.54 o 
   1   9   4       22.30       18.63      5.60 o 
   2   9   4      665.88      591.29     13.24 o 
   3   9   4      285.18      249.24      8.91 o 
   4   9   4      388.46      412.49     14.54 o 
   5   9   4      474.01      447.31     16.28 o 
   6   9   4     1287.39     1299.73     25.48 o 
   7   9   4      589.96      629.95     16.08 o 
   8   9   4      405.72      387.45     12.43 o 
   9   9   4      169.41      167.91     10.31 o 
  10   9   4      278.81      211.71     10.67 o 
  11   9   4      223.24      189.10     10.61 o 
  12   9   4      103.36       92.08      9.14 o 
  13   9   4      146.60      141.90     14.13 o 
  14   9   4       85.08       94.72     10.00 o 
  15   9   4        8.25        9.18      6.19 o 
  16   9   4       10.93       10.51      6.53 o 
  17   9   4       20.22       24.49      7.03 o 
  18   9   4       54.89       46.74      7.87 o 
  19   9   4       27.14       23.99      7.52 o 
  20   9   4       69.19       65.07     10.29 o 
  21   9   4      122.41      136.99     10.25 o 
  22   9   4       77.36       97.83     10.90 o 
  23   9   4        5.21       10.09      9.64 o 
  24   9   4       11.83       15.73     10.03 o 
   0  10   4      305.16      313.65     16.00 o 
   1  10   4       48.23       48.42      6.76 o 
   2  10   4      328.34      339.60     10.41 o 
   3  10   4     1595.47     1448.37     27.82 o 
   4  10   4      886.76      879.12     20.10 o 
   5  10   4     1663.74     1471.14     32.79 o 
   6  10   4      287.18      278.49     11.36 o 
   7  10   4      336.40      308.20     11.85 o 
   8  10   4      107.82       94.29     12.00 o 
   9  10   4       95.51       76.40      9.82 o 
  10  10   4      359.09      326.04     12.39 o 
  11  10   4       13.98        8.78      7.41 o 
  12  10   4       40.96       46.50      8.55 o 
  13  10   4       14.81        6.45      6.96 o 
  14  10   4       27.77       25.27      7.45 o 
  15  10   4       85.25       92.03      9.59 o 
  16  10   4       35.53       21.87      7.99 o 
  17  10   4       17.85       10.98      8.48 o 
  18  10   4       34.25       31.75      9.92 o 
  19  10   4       69.85       94.22     11.26 o 
  20  10   4      109.69      141.62     13.18 o 
  21  10   4       14.18       12.96      9.82 o 
  22  10   4      124.21      139.54     12.68 o 
   1  11   4      107.24      116.97     10.68 o 
   2  11   4       67.38       87.40      9.55 o 
   3  11   4       41.11       36.56      8.11 o 
   4  11   4       97.89      108.87     10.35 o 
   5  11   4      164.07      185.73     11.27 o 
   6  11   4      275.40      281.41     13.71 o 
   7  11   4      236.90      205.23     10.67 o 
   8  11   4      111.32      147.12     10.98 o 
   9  11   4       72.94       73.14      9.06 o 
  10  11   4      154.75      165.85     11.58 o 
  11  11   4       69.37       38.85      8.04 o 
  12  11   4       57.44       36.23      9.28 o 
  13  11   4       62.40       67.24     11.77 o 
  14  11   4       52.62       43.54      9.69 o 
  15  11   4       45.87       34.83     14.34 o 
  16  11   4       94.22      108.05     11.78 o 
  17  11   4       36.17       41.57     10.35 o 
  18  11   4       60.63       60.11     11.23 o 
  19  11   4       48.16       42.79     10.92 o 
  20  11   4       69.49       75.19     12.25 o 
   0  12   4        9.76       -6.90      9.59 o 
   1  12   4       15.69        9.51      7.59 o 
   2  12   4      118.40      127.69     10.21 o 
   3  12   4       55.60       47.47      8.59 o 
   4  12   4       17.61       18.13      7.81 o 
   5  12   4       18.79       14.46      8.16 o 
   6  12   4       19.11       14.24      7.89 o 
   7  12   4       67.33       63.44     11.05 o 
   8  12   4        2.92       -7.39      9.08 o 
   9  12   4        7.45        9.27      8.62 o 
  10  12   4        8.71       -8.17      9.43 o 
  11  12   4       49.74       34.57      9.67 o 
  12  12   4       77.05       54.76     10.53 o 
  13  12   4       55.06       42.92     10.38 o 
  14  12   4       21.38       18.86     10.09 o 
  15  12   4        4.02        0.54     10.00 o 
  16  12   4        0.69       -4.18     10.25 o 
  17  12   4       15.53       14.31     10.68 o 
   1  13   4       18.07        3.06      8.86 o 
   2  13   4       51.21       57.49     21.50 o 
   3  13   4       63.33       83.34     11.53 o 
   4  13   4       49.31       57.43     17.24 o 
   5  13   4       58.67       62.04     11.92 o 
   6  13   4       35.35       28.07     10.81 o 
   7  13   4        7.00        6.98      9.79 o 
   8  13   4       18.94       17.68     10.06 o 
   9  13   4      132.19      149.40     15.01 o 
  10  13   4       17.26       13.14     10.18 o 
  11  13   4       28.68       20.60     11.30 o 
  12  13   4       21.00       15.74     10.65 o 
  13  13   4       46.51       55.75     14.20 o 
   0  14   4      565.32      619.57     36.91 o 
   1  14   4      182.10      212.27     28.48 o 
   2  14   4        1.32       -3.71     12.64 o 
   3  14   4       47.16       19.42     20.22 o 
   4  14   4        3.35       12.23     15.79 o 
   5  14   4       42.06       63.47     14.00 o 
   6  14   4       51.34       47.63     11.93 o 
   7  14   4        6.29       -1.10     10.60 o 
   8  14   4        7.52        7.35     10.96 o 
   2   0   5     6547.85     7043.03    120.53 o 
   4   0   5     2771.12     3277.75     43.48 o 
   6   0   5     4966.20     5527.37     71.53 o 
   8   0   5     9756.33    11406.15    144.42 o 
  10   0   5       46.87       42.62      6.70 o 
  12   0   5      138.06      166.40      7.20 o 
  14   0   5      108.45      138.22      7.91 o 
  16   0   5      734.54      698.74     35.90 o 
  18   0   5     1157.59     1107.82     32.82 o 
  20   0   5      141.37      162.87     11.27 o 
  22   0   5       19.40        4.04      7.99 o 
  24   0   5       41.43       52.27     15.33 o 
  26   0   5       57.77       43.63     14.44 o 
  28   0   5       28.09       26.96     20.38 o 
  30   0   5        3.47       19.74     21.66 o 
   0   1   5     2178.76     2345.00     31.78 o 
   1   1   5      203.92      200.18      4.17 o 
   2   1   5     6541.48     7460.89     67.45 o 
   3   1   5      242.35      228.38      4.13 o 
   4   1   5      233.59      204.98      4.34 o 
   5   1   5      592.05      545.00      6.97 o 
   6   1   5     7675.42     8498.67     80.57 o 
   7   1   5     2246.76     2148.98     24.24 o 
   8   1   5    13215.88    15636.11    157.05 o 
   9   1   5      337.30      296.15      6.18 o 
  10   1   5       34.86       33.10      5.26 o 
  11   1   5      731.50      698.47     10.42 o 
  12   1   5      409.43      470.98      8.23 o 
  13   1   5        5.00        7.68      3.46 o 
  14   1   5      786.49      911.37     14.05 o 
  15   1   5      145.99      136.86      6.55 o 
  16   1   5      132.37      156.96      6.15 o 
  17   1   5       56.38       50.01      5.10 o 
  18   1   5        0.58       -4.06      4.06 o 
  19   1   5      131.67      149.45      7.38 o 
  20   1   5       39.76       43.87      8.53 o 
  21   1   5      135.81      152.75      7.59 o 
  22   1   5      406.58      377.37     10.39 o 
  23   1   5      138.96      106.74      8.59 o 
  24   1   5      182.16      154.00     12.43 o 
  25   1   5       10.83       22.81      8.32 o 
  26   1   5       46.17       47.63      9.45 o 
  27   1   5        0.85       11.19     10.42 o 
  28   1   5        9.88      -10.51     10.51 o 
  29   1   5       45.16       59.53     14.45 o 
  30   1   5       97.05      161.06     24.04 o 
   1   2   5      139.26      143.03      4.40 o 
   2   2   5     1773.66     2045.27     22.64 o 
   3   2   5     2149.44     1966.55     21.91 o 
   4   2   5        5.51        5.51      2.34 o 
   5   2   5      156.96      169.14      6.04 o 
   6   2   5      970.30     1095.95     16.01 o 
   7   2   5      478.96      498.80      9.57 o 
   8   2   5      807.22      937.73     13.35 o 
   9   2   5       30.48       25.38      3.41 o 
  10   2   5      396.94      340.31     10.05 o 
  11   2   5       84.48       81.57      4.54 o 
  12   2   5      788.01      800.13     12.49 o 
  13   2   5       37.43       29.96      3.97 o 
  14   2   5       39.43       35.05      4.23 o 
  15   2   5       95.93       82.05      7.46 o 
  16   2   5     1134.23     1225.37     17.83 o 
  17   2   5       97.75       88.65      5.77 o 
  18   2   5      162.97      140.39      6.61 o 
  19   2   5        4.25        1.00      4.83 o 
  20   2   5        6.06       -2.42      5.04 o 
  21   2   5      243.43      228.95     10.39 o 
  22   2   5       33.61       44.62      6.32 o 
  23   2   5       36.84       30.04      6.29 o 
  24   2   5      148.58      167.78     12.51 o 
  25   2   5       68.70       61.66     10.58 o 
  26   2   5        1.86        0.78      8.80 o 
  27   2   5       80.92       68.68     10.34 o 
  28   2   5        7.18       19.54      9.99 o 
  29   2   5        1.79        6.64     17.68 o 
  30   2   5       19.98       32.91     13.35 o 
   0   3   5        3.00        1.24      3.33 o 
   1   3   5     1901.21     1762.50     19.99 o 
   2   3   5       23.70       17.25      2.56 o 
   3   3   5      514.26      481.16      7.94 o 
   4   3   5      906.36     1020.89     14.70 o 
   5   3   5     1160.80     1184.00     15.49 o 
   6   3   5        0.42       -0.88      2.42 o 
   7   3   5      288.35      254.73      5.64 o 
   8   3   5     1299.96     1427.29     31.38 o 
   9   3   5      335.05      239.08      6.30 o 
  10   3   5      140.72      135.31      5.12 o 
  11   3   5      115.91      131.59      5.09 o 
  12   3   5       41.87       29.84      3.89 o 
  13   3   5      278.74      265.18     10.12 o 
  14   3   5      173.19      177.80      6.86 o 
  15   3   5        6.06       -4.11      4.11 o 
  16   3   5       50.51       59.77      5.87 o 
  17   3   5      105.30      103.93      6.87 o 
  18   3   5      109.59       93.63     11.92 o 
  19   3   5      176.49      192.68      8.10 o 
  20   3   5       13.83       16.54      5.51 o 
  21   3   5       12.60        0.61      5.42 o 
  22   3   5       35.73       22.06      6.76 o 
  23   3   5      118.13      112.64      9.15 o 
  24   3   5      149.28      177.28     10.71 o 
  25   3   5       39.90       37.65      8.01 o 
  26   3   5       59.60       59.14      9.07 o 
  27   3   5      120.08      171.30     13.24 o 
  28   3   5       39.21       35.90     10.41 o 
  29   3   5       91.51       99.62     12.99 o 
  30   3   5       18.50       29.30     13.19 o 
   1   4   5      760.01      709.56      9.73 o 
   2   4   5     1680.14     1864.79     21.16 o 
   3   4   5      582.61      537.24      8.02 o 
   4   4   5     1512.62     1682.11     24.94 o 
   5   4   5      138.69      117.33      4.95 o 
   6   4   5      194.80      188.13      5.71 o 
   7   4   5      191.61      160.58      5.34 o 
   8   4   5      136.31      125.86      5.10 o 
   9   4   5      295.43      237.35     13.84 o 
  10   4   5      202.82      224.92      8.76 o 
  11   4   5      231.66      188.43      7.45 o 
  12   4   5      192.08      184.16      7.50 o 
  13   4   5      660.54      650.53     13.98 o 
  14   4   5       92.75       79.00      7.05 o 
  15   4   5      361.99      314.01     10.14 o 
  16   4   5       48.80       33.92      6.32 o 
  17   4   5      573.16      529.20     13.87 o 
  18   4   5      272.00      265.94     12.46 o 
  19   4   5       52.05       44.21      6.24 o 
  20   4   5       25.39       10.19      5.73 o 
  21   4   5       30.16       16.75      6.72 o 
  22   4   5       13.95       15.37      6.82 o 
  23   4   5        7.70       -3.47      6.85 o 
  24   4   5      170.10      177.23     11.16 o 
  25   4   5      356.98      365.10     14.75 o 
  26   4   5      409.26      436.44     14.33 o 
  27   4   5      123.24      122.37     10.98 o 
  28   4   5      459.63      538.03     16.15 o 
  29   4   5       90.00      123.93     13.74 o 
   0   5   5     1094.58     1104.31     23.54 o 
   1   5   5     3265.10     3304.25     38.20 o 
   2   5   5      612.37      661.54     10.46 o 
   3   5   5     1885.12     1830.07     24.78 o 
   4   5   5       65.75       85.09      6.57 o 
   5   5   5      131.91      163.94      6.16 o 
   6   5   5      271.80      270.95      7.06 o 
   7   5   5       94.88       84.55      5.06 o 
   8   5   5      177.50      190.15      7.65 o 
   9   5   5      130.10      117.34      7.70 o 
  10   5   5      696.11      768.93     15.12 o 
  11   5   5      814.43      799.95     17.86 o 
  12   5   5     7120.04     7576.32    147.28 o 
  13   5   5      516.70      514.79     16.06 o 
  14   5   5     2173.22     2154.82     41.55 o 
  15   5   5      119.35      122.94      8.43 o 
  16   5   5      889.76      936.06     18.96 o 
  17   5   5      243.70      231.08      9.28 o 
  18   5   5      507.41      484.64     12.99 o 
  19   5   5      215.34      206.01      9.13 o 
  20   5   5       83.12       77.54     12.40 o 
  21   5   5       90.34       69.91      9.77 o 
  22   5   5      329.17      343.29     11.92 o 
  23   5   5      575.50      579.09     15.70 o 
  24   5   5      147.82      169.78     11.20 o 
  25   5   5      327.02      326.40     15.92 o 
  26   5   5      260.59      297.77     12.61 o 
  27   5   5       10.02       15.15      9.07 o 
  28   5   5       93.61      100.38     16.01 o 
   1   6   5       18.64        9.16      3.82 o 
   2   6   5      176.20      163.57      6.72 o 
   3   6   5       23.24       11.98      4.27 o 
   4   6   5      123.66      149.41      9.54 o 
   5   6   5      241.93      252.66      7.06 o 
   6   6   5       26.50       34.24      5.03 o 
   7   6   5      142.98      125.03      9.47 o 
   8   6   5      120.25      114.89      7.69 o 
   9   6   5      419.31      367.85     10.19 o 
  10   6   5        5.88        2.60      4.98 o 
  11   6   5      236.49      214.32      8.54 o 
  12   6   5      231.80      230.06     14.92 o 
  13   6   5      168.77      176.46     10.22 o 
  14   6   5      103.60       93.04      7.92 o 
  15   6   5      459.77      432.53     12.07 o 
  16   6   5      214.31      214.33      9.21 o 
  17   6   5      396.81      377.07     11.69 o 
  18   6   5       41.08       38.13      7.15 o 
  19   6   5       47.71       39.64      6.76 o 
  20   6   5       70.28       76.35      7.70 o 
  21   6   5       51.80       31.13      7.07 o 
  22   6   5      212.20      257.72     10.18 o 
  23   6   5       33.35       36.49      8.30 o 
  24   6   5       26.32       27.83      8.59 o 
  25   6   5        6.56        9.34      8.40 o 
  26   6   5       59.75       59.97     10.60 o 
  27   6   5       97.45      110.76     11.30 o 
   0   7   5      367.82      321.36     11.51 o 
   1   7   5       83.56      115.08      6.17 o 
   2   7   5      118.29      135.81      7.16 o 
   3   7   5       47.10       50.82      5.47 o 
   4   7   5        4.04        1.77      4.60 o 
   5   7   5       46.91       42.95      6.69 o 
   6   7   5        2.54       -5.19      5.36 o 
   7   7   5       94.92       90.12      7.64 o 
   8   7   5       42.59       55.76      6.15 o 
   9   7   5      114.15      115.72      7.57 o 
  10   7   5       18.81       10.95      5.47 o 
  11   7   5      180.04      178.39     10.49 o 
  12   7   5       13.52        7.29      5.51 o 
  13   7   5      141.81      163.35      9.09 o 
  14   7   5      133.45      131.50      9.77 o 
  15   7   5       31.19       19.47      6.31 o 
  16   7   5        8.97        8.89      6.38 o 
  17   7   5      174.62      186.48     10.59 o 
  18   7   5       13.29       11.34      6.28 o 
  19   7   5       31.25       30.57      7.00 o 
  20   7   5        6.22        2.85      6.71 o 
  21   7   5      178.77      192.22     13.55 o 
  22   7   5       53.66       32.22      7.62 o 
  23   7   5      186.41      189.50     12.89 o 
  24   7   5       37.80       43.56      9.51 o 
  25   7   5       24.91       30.18      9.25 o 
  26   7   5       24.70       19.36     11.08 o 
   1   8   5      322.29      324.62     10.60 o 
   2   8   5       99.09      111.07      9.55 o 
   3   8   5       47.47       51.12      6.10 o 
   4   8   5      119.85      142.53      7.80 o 
   5   8   5      659.27      663.57     18.68 o 
   6   8   5      119.08      125.17      9.14 o 
   7   8   5      372.11      332.57     11.58 o 
   8   8   5       78.94       70.92     11.60 o 
   9   8   5      160.38      189.21     10.70 o 
  10   8   5        3.49        0.52      6.39 o 
  11   8   5       28.85       29.86      7.09 o 
  12   8   5       70.59       91.83      8.84 o 
  13   8   5       73.99       90.91      9.59 o 
  14   8   5        8.20        4.11      6.33 o 
  15   8   5       75.58       68.48     11.73 o 
  16   8   5       60.24       51.00      7.71 o 
  17   8   5      185.79      193.39     10.03 o 
  18   8   5       57.64       61.00      8.57 o 
  19   8   5        8.04        9.71      7.00 o 
  20   8   5       40.83       30.37      7.75 o 
  21   8   5      176.83      169.25     10.52 o 
  22   8   5        8.96       30.46      8.20 o 
  23   8   5       29.78       37.82      8.57 o 
  24   8   5        8.13        6.51      8.38 o 
  25   8   5       14.90        6.28      9.72 o 
   0   9   5       29.88       18.73      7.37 o 
   1   9   5      249.39      224.25      7.95 o 
   2   9   5      211.97      202.92      8.66 o 
   3   9   5      353.80      346.26     11.63 o 
   4   9   5      169.48      200.39     10.49 o 
   5   9   5       46.20       43.88      7.47 o 
   6   9   5        7.94        1.00      7.63 o 
   7   9   5      177.30      203.95     11.38 o 
   8   9   5       66.18       57.50     11.72 o 
   9   9   5        8.38        0.88      6.77 o 
  10   9   5       52.60       53.82      8.50 o 
  11   9   5      172.57      194.14     11.44 o 
  12   9   5      537.63      582.10     16.49 o 
  13   9   5      166.26      147.03     10.72 o 
  14   9   5      114.78      159.61     11.17 o 
  15   9   5      112.75      133.99     16.68 o 
  16   9   5       29.03       31.24      7.78 o 
  17   9   5       50.21       49.96      8.56 o 
  18   9   5       66.54       74.25      9.24 o 
  19   9   5       66.87       62.48      9.28 o 
  20   9   5      125.82      136.98     14.72 o 
  21   9   5       87.32      123.90     13.70 o 
  22   9   5       98.49      117.27     10.15 o 
  23   9   5      192.24      241.04     12.52 o 
   1  10   5       51.27       63.19      6.61 o 
   2  10   5        2.98       -6.41      6.41 o 
   3  10   5      609.22      588.57     15.96 o 
   4  10   5      779.87      749.59     18.49 o 
   5  10   5      922.14      919.63     25.39 o 
   6  10   5     1005.72     1032.71     22.84 o 
   7  10   5        0.56       -4.69     10.09 o 
   8  10   5      365.08      378.86     17.35 o 
   9  10   5      161.74      162.83     11.32 o 
  10  10   5      139.20      135.36     10.91 o 
  11  10   5       20.71       20.88      8.32 o 
  12  10   5      207.45      235.93     12.31 o 
  13  10   5       22.74       14.04      8.14 o 
  14  10   5       15.02        6.74      8.25 o 
  15  10   5        6.24        0.01      7.70 o 
  16  10   5       46.10       58.67     10.68 o 
  17  10   5      142.83      183.24     11.81 o 
  18  10   5       64.04       77.35     12.82 o 
  19  10   5       78.93       93.98     10.70 o 
  20  10   5       64.74      107.22     16.82 o 
  21  10   5      130.61      161.01     14.29 o 
   0  11   5       61.52       68.86     12.20 o 
   1  11   5      215.33      213.28     10.19 o 
   2  11   5      421.36      393.99     13.31 o 
   3  11   5      510.29      508.21     15.10 o 
   4  11   5      101.42      124.67     12.03 o 
   5  11   5      136.80      139.00     12.84 o 
   6  11   5       79.46       88.38      9.86 o 
   7  11   5       40.97       47.51      8.78 o 
   8  11   5      182.07      216.07     14.08 o 
   9  11   5       22.84       28.13      8.55 o 
  10  11   5       51.19       56.64      9.63 o 
  11  11   5        8.33       -5.83      8.08 o 
  12  11   5       14.33        5.20      8.66 o 
  13  11   5       22.11       17.65      8.71 o 
  14  11   5        0.05        4.52      8.09 o 
  15  11   5        4.28       -1.92      8.33 o 
  16  11   5        2.27        0.76      9.73 o 
  17  11   5       50.09       50.91     11.54 o 
  18  11   5       82.10      119.78     13.14 o 
  19  11   5       43.04       29.27     11.15 o 
   1  12   5        1.40       -7.11      7.11 o 
   2  12   5       33.90       14.39      7.94 o 
   3  12   5       43.90       52.49      9.16 o 
   4  12   5       72.18       62.44      9.18 o 
   5  12   5       19.04       13.90      8.71 o 
   6  12   5       79.49       82.72     10.27 o 
   7  12   5       44.14       38.35      9.85 o 
   8  12   5       34.53       27.63      9.07 o 
   9  12   5        4.75      -11.22     17.29 o 
  10  12   5       39.51       45.40     10.38 o 
  11  12   5        1.07        1.03     12.81 o 
  12  12   5        2.16        4.70      9.76 o 
  13  12   5       15.10        6.62     10.42 o 
  14  12   5       30.94       29.55     10.63 o 
  15  12   5       18.18       10.48     10.54 o 
  16  12   5       37.83       33.87     13.18 o 
   0  13   5       26.26       15.52     12.85 o 
   1  13   5       25.55       23.58      8.79 o 
   2  13   5       10.00        1.44      8.57 o 
   3  13   5       18.74        8.83      8.84 o 
   4  13   5        2.37       -4.64      9.20 o 
   5  13   5        2.50        1.77     10.70 o 
   6  13   5        0.87        4.08     10.69 o 
   7  13   5        9.20        8.80     11.19 o 
   8  13   5        1.53      -11.26     11.26 o 
   9  13   5        8.97        9.20     12.58 o 
  10  13   5       55.34       58.31     12.20 o 
  11  13   5       51.66       47.52     13.92 o 
   1  14   5       39.94       35.46     14.30 o 
   2  14   5       36.42       20.23     11.30 o 
   3  14   5        2.96       -3.44     11.89 o 
   0   0   6     1071.83     1215.34     57.93 o 
   2   0   6      503.83      444.13     10.72 o 
   4   0   6    13304.23    15716.23    222.39 o 
   6   0   6    13982.28    16444.38    230.20 o 
   8   0   6     3931.08     4345.81     68.30 o 
  10   0   6        7.07       -0.11      4.28 o 
  12   0   6      274.54      318.36     10.07 o 
  14   0   6       64.87       64.05      6.77 o 
  16   0   6      106.28       73.99      9.34 o 
  18   0   6      266.39      181.96      9.45 o 
  20   0   6      954.47      862.92     23.17 o 
  22   0   6       26.48        8.96      8.61 o 
  24   0   6       46.52       19.13     12.12 o 
  26   0   6      101.05       93.59     19.74 o 
  28   0   6       73.31      111.85     26.00 o 
   1   1   6      295.39      302.27      5.96 o 
   2   1   6       24.46       15.82      2.68 o 
   3   1   6      469.76      457.57      8.76 o 
   4   1   6     4341.54     4712.86     45.94 o 
   5   1   6      329.71      363.11      6.13 o 
   6   1   6        3.98        3.07      2.73 o 
   7   1   6     1688.63     1659.01     18.48 o 
   8   1   6      440.85      361.94      6.49 o 
   9   1   6       70.64       84.24      4.99 o 
  10   1   6     1225.08     1554.61     19.27 o 
  11   1   6      799.78      674.95     10.67 o 
  12   1   6      117.42      133.62      5.22 o 
  13   1   6        0.84        1.77      3.71 o 
  14   1   6        8.71        2.98      3.80 o 
  15   1   6      202.96      216.45      6.93 o 
  16   1   6        4.86        3.52      4.18 o 
  17   1   6       12.03       15.95      4.53 o 
  18   1   6       91.32       95.45     11.27 o 
  19   1   6      160.53      148.21      8.09 o 
  20   1   6      179.85      205.92     10.94 o 
  21   1   6      294.12      291.36      9.58 o 
  22   1   6      671.25      670.90     16.80 o 
  23   1   6       38.22       38.31      7.52 o 
  24   1   6       72.06       49.98      8.09 o 
  25   1   6       45.95       35.34      8.19 o 
  26   1   6       82.23       86.50     10.67 o 
  27   1   6        2.74        5.47     11.17 o 
  28   1   6       31.65       51.79     16.06 o 
  29   1   6        1.23        3.55     15.15 o 
   0   2   6     1861.81     2125.86     39.63 o 
   1   2   6      216.94      201.27      5.37 o 
   2   2   6      449.33      547.99      8.42 o 
   3   2   6      886.63      863.82     11.54 o 
   4   2   6       91.98       97.89      4.17 o 
   5   2   6      232.05      252.47      5.54 o 
   6   2   6      489.04      506.00     12.80 o 
   7   2   6      139.91      124.09      4.55 o 
   8   2   6      498.67      487.54     14.03 o 
   9   2   6      186.72      184.74      5.75 o 
  10   2   6      110.61      126.39      5.47 o 
  11   2   6      245.82      229.27      6.52 o 
  12   2   6      209.27      242.38      6.75 o 
  13   2   6      120.39      141.40      6.36 o 
  14   2   6      439.48      512.01     11.19 o 
  15   2   6       49.48       25.34      4.95 o 
  16   2   6       28.97       32.43      5.56 o 
  17   2   6      189.00      178.62      7.40 o 
  18   2   6       80.06       64.57      7.78 o 
  19   2   6       44.19       29.17      5.72 o 
  20   2   6        7.22        7.04      5.64 o 
  21   2   6       28.59        8.74      5.85 o 
  22   2   6       72.63       62.58      7.04 o 
  23   2   6       24.18       26.37      6.65 o 
  24   2   6       24.07       29.76      7.05 o 
  25   2   6        8.48       -7.50      9.80 o 
  26   2   6        3.32        7.73      9.24 o 
  27   2   6        0.95        9.08      9.93 o 
  28   2   6       12.32        5.08     11.84 o 
  29   2   6       59.52       78.06     14.02 o 
   1   3   6     1451.26     1345.47     17.42 o 
   2   3   6       87.75       95.53      5.38 o 
   3   3   6       96.70      110.25      4.67 o 
   4   3   6      677.01      730.49     10.33 o 
   5   3   6      382.42      376.39      6.83 o 
   6   3   6       18.21       13.24      2.87 o 
   7   3   6       73.87       96.12      5.83 o 
   8   3   6       60.35       57.55      5.96 o 
   9   3   6      782.91      739.13     16.26 o 
  10   3   6       45.84       44.00      5.37 o 
  11   3   6      171.52      168.45      7.67 o 
  12   3   6       33.37       23.06      5.25 o 
  13   3   6      500.32      480.17     10.81 o 
  14   3   6      205.97      203.62      7.72 o 
  15   3   6       44.34       43.69      5.62 o 
  16   3   6      342.96      345.02     10.60 o 
  17   3   6      248.86      226.43      8.16 o 
  18   3   6        7.76        0.74      5.08 o 
  19   3   6      165.77      177.22      8.60 o 
  20   3   6       22.51       18.18      6.03 o 
  21   3   6       74.88       58.43      6.98 o 
  22   3   6       20.59       16.03      8.67 o 
  23   3   6       29.35        7.65      7.24 o 
  24   3   6        3.72       -2.21      7.38 o 
  25   3   6       90.81       93.00      9.75 o 
  26   3   6        6.27       -7.88      7.91 o 
  27   3   6       71.14       66.36     11.30 o 
  28   3   6        0.46        2.10     10.11 o 
   0   4   6       13.32        7.18      4.08 o 
   1   4   6      175.55      133.02      4.94 o 
   2   4   6      473.83      599.25     10.00 o 
   3   4   6        2.17       -0.06      3.09 o 
   4   4   6      302.93      346.11      8.45 o 
   5   4   6      201.42      177.54      6.66 o 
   6   4   6      154.20      151.94      6.64 o 
   7   4   6       53.44       51.92      4.64 o 
   8   4   6       50.17       48.49      4.74 o 
   9   4   6       68.88       65.76      8.02 o 
  10   4   6      185.14      168.95      8.64 o 
  11   4   6       92.21       95.33      9.58 o 
  12   4   6      301.90      307.17      9.71 o 
  13   4   6      807.91      763.74     16.00 o 
  14   4   6      565.23      586.38     18.05 o 
  15   4   6       22.22       19.21      6.12 o 
  16   4   6     1279.65     1356.96     24.19 o 
  17   4   6       66.00       61.94      7.24 o 
  18   4   6      253.43      291.24     10.39 o 
  19   4   6       88.66       87.71      8.39 o 
  20   4   6        0.35       -0.87      6.47 o 
  21   4   6        2.79       -6.08      6.58 o 
  22   4   6        2.56       -0.37      6.81 o 
  23   4   6      132.03      135.07     10.22 o 
  24   4   6      151.47      192.60     13.79 o 
  25   4   6      190.85      204.21     13.00 o 
  26   4   6      101.33       98.43     10.52 o 
  27   4   6      318.09      332.49     13.36 o 
  28   4   6        3.62       17.98     12.79 o 
   1   5   6      952.11      955.58     15.48 o 
   2   5   6     1691.28     1832.32     25.39 o 
   3   5   6        4.25       -2.14      3.29 o 
   4   5   6      307.17      268.95      6.73 o 
   5   5   6      616.63      649.07     12.09 o 
   6   5   6      309.53      369.23      8.60 o 
   7   5   6      114.48      112.67      6.96 o 
   8   5   6       44.83       46.06      5.94 o 
   9   5   6       63.76       57.42      6.89 o 
  10   5   6      689.92      752.89     15.51 o 
  11   5   6      532.94      532.52     12.95 o 
  12   5   6      157.77      174.16     10.38 o 
  13   5   6     2057.91     1863.61     30.25 o 
  14   5   6     2127.65     2288.16     35.81 o 
  15   5   6      279.40      269.00     10.02 o 
  16   5   6      121.95      116.83      9.00 o 
  17   5   6      166.56      174.80      9.91 o 
  18   5   6       78.13       79.43      8.04 o 
  19   5   6      185.03      189.25      9.76 o 
  20   5   6       28.22       25.54      8.21 o 
  21   5   6       37.13       24.06      7.47 o 
  22   5   6       24.20       17.68      7.53 o 
  23   5   6      190.97      207.87     14.03 o 
  24   5   6      576.10      632.28     16.92 o 
  25   5   6       22.89       34.17      9.02 o 
  26   5   6      148.38      167.29     12.21 o 
  27   5   6        1.29       -5.28      9.22 o 
   0   6   6      950.13     1064.52     24.11 o 
   1   6   6      342.42      374.65      9.03 o 
   2   6   6      228.92      249.42      7.47 o 
   3   6   6      102.29       95.25      5.99 o 
   4   6   6      159.01      172.74      9.70 o 
   5   6   6       44.56       34.05      5.25 o 
   6   6   6      115.43      143.82     26.07 o 
   7   6   6      159.53      160.06      9.34 o 
   8   6   6       29.06       26.42      5.52 o 
   9   6   6      169.14      178.75      8.57 o 
  10   6   6      161.62      175.74      8.68 o 
  11   6   6      437.87      414.96     11.45 o 
  12   6   6       79.85       73.49      7.15 o 
  13   6   6       81.93       73.37      7.06 o 
  14   6   6      666.14      682.98     23.12 o 
  15   6   6      196.55      202.23     10.18 o 
  16   6   6     1102.68     1155.70     22.19 o 
  17   6   6      200.13      220.14      9.79 o 
  18   6   6       47.02       49.28      7.40 o 
  19   6   6       43.42       36.97      7.44 o 
  20   6   6       15.27       23.05      6.95 o 
  21   6   6       23.58       20.36      7.36 o 
  22   6   6       46.50       40.43      8.67 o 
  23   6   6       11.58        0.12      7.84 o 
  24   6   6       45.52       56.74      9.50 o 
  25   6   6       49.06       52.61      9.80 o 
  26   6   6      182.21      172.35     12.74 o 
   1   7   6      221.56      234.45      7.73 o 
   2   7   6       42.36       36.61      5.02 o 
   3   7   6       57.54       53.57      5.51 o 
   4   7   6       82.24       95.21      6.94 o 
   5   7   6       74.58       65.58      7.45 o 
   6   7   6       21.59       13.76      7.18 o 
   7   7   6       69.43       73.06      7.81 o 
   8   7   6       99.07      107.10      8.96 o 
   9   7   6       65.96       56.41      8.34 o 
  10   7   6      114.20      125.63     13.32 o 
  11   7   6      187.32      205.87     11.40 o 
  12   7   6      226.93      250.12      9.56 o 
  13   7   6      142.30      136.00      8.82 o 
  14   7   6       86.96       73.86     13.68 o 
  15   7   6       40.38       33.27      7.53 o 
  16   7   6      109.33      103.00     12.12 o 
  17   7   6      263.79      246.60     11.74 o 
  18   7   6       15.44       -3.35      7.09 o 
  19   7   6       49.74       34.84      9.03 o 
  20   7   6       12.55       15.38      7.15 o 
  21   7   6       52.21       35.17     10.41 o 
  22   7   6       48.76       41.61      8.47 o 
  23   7   6       34.07       27.01      8.96 o 
  24   7   6        8.15       -0.60      8.91 o 
  25   7   6        0.04        6.21      9.56 o 
   0   8   6       37.06       41.67      8.04 o 
   1   8   6       14.12       12.93      4.88 o 
   2   8   6       29.88       28.61      5.37 o 
   3   8   6       27.40       25.14      5.85 o 
   4   8   6      251.49      274.60     10.89 o 
   5   8   6       82.47      102.71     10.26 o 
   6   8   6       43.03       36.39      7.26 o 
   7   8   6       31.72       15.44     10.60 o 
   8   8   6       10.02       -0.18      6.79 o 
   9   8   6      171.99      203.19     11.20 o 
  10   8   6       58.63       53.79      8.25 o 
  11   8   6        4.80       -4.12      6.71 o 
  12   8   6       51.07       37.10      8.06 o 
  13   8   6       77.77       87.34      9.54 o 
  14   8   6       44.27       37.20      8.46 o 
  15   8   6       35.92       27.38      9.34 o 
  16   8   6      105.86      100.54     10.09 o 
  17   8   6        9.84        4.08      8.13 o 
  18   8   6        1.82       -4.11      8.07 o 
  19   8   6       22.75       15.58      7.57 o 
  20   8   6       77.90       94.36      9.31 o 
  21   8   6        1.46       -4.51      7.71 o 
  22   8   6       11.37        3.06      8.41 o 
  23   8   6       23.36       33.33     12.43 o 
   1   9   6      182.64      192.56      8.07 o 
   2   9   6      208.54      200.01      8.77 o 
   3   9   6      125.70      134.09      8.65 o 
   4   9   6      237.33      229.36     10.50 o 
   5   9   6       92.75      104.40      9.38 o 
   6   9   6       73.80       75.99      8.88 o 
   7   9   6      180.77      198.58     11.41 o 
   8   9   6      280.02      293.68     12.67 o 
   9   9   6     1045.00     1021.99     23.31 o 
  10   9   6      193.90      219.01     11.50 o 
  11   9   6      168.53      224.99     12.95 o 
  12   9   6       53.71       71.51     10.61 o 
  13   9   6       22.51       20.51      8.15 o 
  14   9   6       72.28       75.89     10.07 o 
  15   9   6       13.38        9.22      8.13 o 
  16   9   6       92.18       92.71     10.74 o 
  17   9   6       12.01       15.21      8.96 o 
  18   9   6        5.47        0.10      8.12 o 
  19   9   6       36.36       39.84     10.12 o 
  20   9   6        2.16        2.90      9.23 o 
  21   9   6      147.07      185.49     12.87 o 
  22   9   6      196.95      247.95     14.46 o 
   0  10   6      121.75      124.04     14.38 o 
   1  10   6        1.96        5.05      6.42 o 
   2  10   6       87.37       87.96      8.38 o 
   3  10   6      158.61      172.30      9.82 o 
   4  10   6      206.00      205.50     11.75 o 
   5  10   6      110.73      106.63     10.24 o 
   6  10   6      506.85      502.83     26.34 o 
   7  10   6      803.65      821.22     20.53 o 
   8  10   6      164.41      221.95     14.52 o 
   9  10   6       83.75       69.78     15.35 o 
  10  10   6      282.88      310.85     13.12 o 
  11  10   6       84.57       77.13     10.19 o 
  12  10   6       32.44       29.34      9.08 o 
  13  10   6        2.13       -8.20      8.20 o 
  14  10   6       24.90       24.42      9.06 o 
  15  10   6       31.15       25.20      9.54 o 
  16  10   6       15.98       -0.78      9.24 o 
  17  10   6       10.86        6.30      9.06 o 
  18  10   6      122.64      130.30     11.51 o 
  19  10   6       92.52      106.06     11.86 o 
  20  10   6       25.40       34.50     17.97 o 
   1  11   6       49.84       72.37     13.02 o 
   2  11   6       42.48       47.37      7.85 o 
   3  11   6       44.67       32.79      7.39 o 
   4  11   6      142.95      166.11     10.44 o 
   5  11   6       70.56       64.83      9.38 o 
   6  11   6      108.35      142.11     12.83 o 
   7  11   6      172.82      198.95     12.81 o 
   8  11   6       36.02       71.41     16.01 o 
   9  11   6      273.51      260.57     12.86 o 
  10  11   6       50.64       33.99     11.40 o 
  11  11   6       46.82       52.55     10.23 o 
  12  11   6        5.74        1.76      9.35 o 
  13  11   6        1.65        2.39      9.21 o 
  14  11   6       29.76       23.14     10.01 o 
  15  11   6       15.69       14.11      9.98 o 
  16  11   6       40.00       55.76     10.29 o 
  17  11   6        1.91        9.67     10.02 o 
   0  12   6       23.79        3.51     11.67 o 
   1  12   6       13.17       -0.63      8.21 o 
   2  12   6       10.80        6.05      8.22 o 
   3  12   6        8.97        4.08      8.29 o 
   4  12   6        4.67       -2.84      7.55 o 
   5  12   6       15.67       11.35      9.16 o 
   6  12   6        5.61       -3.91      8.92 o 
   7  12   6        8.11       -6.49      8.98 o 
   8  12   6       20.54       24.55      9.84 o 
   9  12   6       45.81       44.69     10.17 o 
  10  12   6       35.48       32.24     10.26 o 
  11  12   6       69.89       92.69     13.95 o 
  12  12   6       66.14       82.09     12.05 o 
  13  12   6       35.09       40.68     11.38 o 
   1  13   6       17.55       30.07      9.78 o 
   2  13   6       10.06       16.03      9.60 o 
   3  13   6        9.90        6.72      9.57 o 
   4  13   6       48.87       34.10     10.49 o 
   5  13   6       10.14        7.73      9.85 o 
   6  13   6       15.03       12.99     10.41 o 
   7  13   6       50.70       58.80     12.00 o 
   8  13   6       30.08       23.18     10.93 o 
   2   0   7      369.80      328.30     16.03 o 
   4   0   7     1820.21     2283.24     36.71 o 
   6   0   7    10476.02    12758.57    182.91 o 
   8   0   7      975.73     1095.89     27.00 o 
  10   0   7      424.48      441.48     12.03 o 
  12   0   7      662.45      771.59     17.26 o 
  14   0   7      162.98      186.36      9.05 o 
  16   0   7      345.82      345.13     11.69 o 
  18   0   7       73.46       71.80      8.26 o 
  20   0   7      944.80      946.88     61.30 o 
  22   0   7      246.02      245.85     35.86 o 
  24   0   7       28.64        6.88     12.23 o 
  26   0   7        0.18       -3.48     16.69 o 
  28   0   7        9.04       18.45     21.98 o 
   0   1   7      205.22      264.67      7.27 o 
   1   1   7      169.00      167.68      4.53 o 
   2   1   7       40.04       31.71      3.41 o 
   3   1   7       13.65        9.00      2.52 o 
   4   1   7      996.33     1130.66     14.76 o 
   5   1   7       40.53       34.37      3.81 o 
   6   1   7      143.70      152.12      5.38 o 
   7   1   7       82.42       92.51      4.96 o 
   8   1   7      154.63      168.24      5.71 o 
   9   1   7       41.31       37.55      4.08 o 
  10   1   7     2684.39     2976.42     36.23 o 
  11   1   7      269.93      248.50      6.69 o 
  12   1   7      122.61      141.67      6.25 o 
  13   1   7       24.79       16.98      3.92 o 
  14   1   7        4.58       -0.96      4.21 o 
  15   1   7      131.45      133.37      7.64 o 
  16   1   7       17.17       18.99      5.42 o 
  17   1   7       69.82       76.98      6.79 o 
  18   1   7      513.95      505.94     12.06 o 
  19   1   7       62.58       28.78      6.92 o 
  20   1   7     1161.60     1114.19     19.93 o 
  21   1   7      168.06      204.09      9.90 o 
  22   1   7       31.54       37.38      7.87 o 
  23   1   7       58.68       52.63      9.27 o 
  24   1   7       46.14       22.26      9.38 o 
  25   1   7       28.64       26.50      9.75 o 
  26   1   7        3.90        3.20      9.95 o 
  27   1   7       13.41        5.33     12.25 o 
  28   1   7       36.73       41.59     19.77 o 
   1   2   7       49.89       43.50      5.25 o 
   2   2   7       39.21       49.81      5.50 o 
   3   2   7      531.97      503.30      8.45 o 
   4   2   7       37.00       45.11      4.01 o 
   5   2   7       10.63        6.29      3.42 o 
   6   2   7      912.25     1077.80     16.73 o 
   7   2   7       71.93       69.78      5.06 o 
   8   2   7      114.17      115.17      5.46 o 
   9   2   7      337.77      352.19      9.10 o 
  10   2   7       20.54       28.54      5.73 o 
  11   2   7       24.16       11.30      4.71 o 
  12   2   7        2.16        2.34      4.69 o 
  13   2   7       57.02       48.66      5.73 o 
  14   2   7      434.51      455.86     10.98 o 
  15   2   7      158.72      157.61      8.15 o 
  16   2   7      381.89      458.66     11.34 o 
  17   2   7      367.19      333.05     10.01 o 
  18   2   7       16.08        2.46      5.60 o 
  19   2   7      106.98      101.96      9.53 o 
  20   2   7       88.97       93.98     11.08 o 
  21   2   7      169.00      189.72      9.78 o 
  22   2   7       13.45        7.85      6.50 o 
  23   2   7       38.64       24.20      7.10 o 
  24   2   7       62.85       72.80      8.22 o 
  25   2   7       44.00       43.86     10.27 o 
  26   2   7        4.79       -6.86      9.75 o 
  27   2   7        1.45       11.24     12.35 o 
   0   3   7      579.90      534.44     32.10 o 
   1   3   7      420.87      385.35      7.95 o 
   2   3   7       12.95       10.54      3.27 o 
   3   3   7       87.64       97.91      6.36 o 
   4   3   7       82.10       81.70      5.84 o 
   5   3   7      324.68      318.96      7.38 o 
   6   3   7      144.52      147.25      6.13 o 
   7   3   7       15.86        6.36      4.37 o 
   8   3   7        7.40        4.76      4.01 o 
   9   3   7      259.40      238.01      8.17 o 
  10   3   7       14.83        8.21      5.32 o 
  11   3   7       84.96       98.93      7.49 o 
  12   3   7      493.21      561.42     13.37 o 
  13   3   7      264.74      243.49      9.25 o 
  14   3   7        4.65       -2.82      5.59 o 
  15   3   7       13.42        6.45      5.92 o 
  16   3   7      165.56      198.16      8.42 o 
  17   3   7       19.56       13.10      5.73 o 
  18   3   7       98.50      120.54      9.62 o 
  19   3   7       70.42       72.35      7.38 o 
  20   3   7       24.68       25.74      6.50 o 
  21   3   7       11.34       -2.27      6.22 o 
  22   3   7       56.22       46.07      7.37 o 
  23   3   7      191.34      220.17     12.15 o 
  24   3   7        0.91       -1.61      7.70 o 
  25   3   7       51.13       69.27     14.82 o 
  26   3   7       36.63       28.73      9.30 o 
  27   3   7        7.91       22.76     11.07 o 
   1   4   7      195.28      168.63      6.57 o 
   2   4   7       64.29       58.14      5.75 o 
   3   4   7      335.41      363.07      8.76 o 
   4   4   7      193.20      208.85      6.88 o 
   5   4   7      268.45      268.52      6.93 o 
   6   4   7      405.06      430.72      8.83 o 
   7   4   7      120.45      125.55      5.86 o 
   8   4   7      914.70      980.35     16.38 o 
   9   4   7      163.46      162.15      8.09 o 
  10   4   7      561.97      569.21     13.29 o 
  11   4   7      160.99      180.58     10.36 o 
  12   4   7      193.97      164.94      8.96 o 
  13   4   7     1408.08     1400.58     24.77 o 
  14   4   7     1956.68     2072.43     42.26 o 
  15   4   7     1140.65     1050.11     26.11 o 
  16   4   7       12.18        8.74      6.40 o 
  17   4   7       79.15       86.65      9.34 o 
  18   4   7       51.90       61.09      7.93 o 
  19   4   7       26.48        6.86      6.87 o 
  20   4   7       47.90       39.15      7.72 o 
  21   4   7       54.97       54.84      8.49 o 
  22   4   7      125.04      155.73     10.84 o 
  23   4   7       57.52       58.68      8.96 o 
  24   4   7       60.99       58.80      9.38 o 
  25   4   7        0.01       -6.02     10.87 o 
  26   4   7      109.16      148.63     12.14 o 
   0   5   7     5367.17     5887.97    101.52 o 
   1   5   7      113.28      138.73      7.02 o 
   2   5   7      512.66      531.84     14.56 o 
   3   5   7      109.27      101.11      6.31 o 
   4   5   7      117.32      120.92      6.62 o 
   5   5   7      384.94      436.18     10.08 o 
   6   5   7       18.86       10.30      5.29 o 
   7   5   7       86.66       73.22      6.66 o 
   8   5   7        0.29       -5.29      5.29 o 
   9   5   7      295.73      297.23      9.79 o 
  10   5   7     1742.65     1877.95     30.36 o 
  11   5   7      395.94      386.37     11.35 o 
  12   5   7      403.91      421.70     12.07 o 
  13   5   7     1098.85     1109.64     23.87 o 
  14   5   7      235.04      256.19     10.33 o 
  15   5   7      388.58      407.85     12.42 o 
  16   5   7      290.67      327.32     11.33 o 
  17   5   7       23.40       11.13      7.36 o 
  18   5   7        2.46       -6.58      6.58 o 
  19   5   7       10.35        0.00      6.86 o 
  20   5   7       47.74       46.49      8.28 o 
  21   5   7        2.81        4.85      8.63 o 
  22   5   7        7.17        0.90      7.85 o 
  23   5   7       69.26       68.94      9.59 o 
  24   5   7        6.34       -3.55      8.42 o 
  25   5   7       97.99      118.23     11.19 o 
  26   5   7      177.24      224.54     15.98 o 
   1   6   7       17.40       11.36      4.72 o 
   2   6   7       80.03       72.44      6.07 o 
   3   6   7       77.90       79.87      6.23 o 
   4   6   7       87.12       76.22      6.86 o 
   5   6   7       89.73      119.74      7.90 o 
   6   6   7       20.05       19.57      6.66 o 
   7   6   7       91.09       88.89      7.36 o 
   8   6   7       87.62      100.92     10.41 o 
   9   6   7      159.46      140.34      9.97 o 
  10   6   7      240.54      234.81     10.76 o 
  11   6   7      279.09      240.92     10.84 o 
  12   6   7        5.66        6.18      6.02 o 
  13   6   7      446.86      457.01     12.79 o 
  14   6   7      509.34      520.83     16.40 o 
  15   6   7       20.63       11.93      6.86 o 
  16   6   7       49.60       59.46      8.32 o 
  17   6   7      199.79      207.82     11.28 o 
  18   6   7        8.35        7.89      7.25 o 
  19   6   7        8.69       -5.74      7.20 o 
  20   6   7       12.75        8.90     10.58 o 
  21   6   7       30.65       37.20      8.66 o 
  22   6   7       29.31        9.10      8.46 o 
  23   6   7      112.32      125.59     11.39 o 
  24   6   7       44.67       76.72     18.73 o 
  25   6   7       56.17       41.63     13.45 o 
   0   7   7       57.97       45.29      7.78 o 
   1   7   7       33.37       28.69      5.27 o 
   2   7   7       54.56       57.86      7.42 o 
   3   7   7      193.78      182.55      7.58 o 
   4   7   7       52.88       58.85      7.68 o 
   5   7   7       53.78       52.92      6.72 o 
   6   7   7       21.19       16.91      6.14 o 
   7   7   7       90.74       85.03      8.75 o 
   8   7   7       79.74       89.98     10.20 o 
   9   7   7       20.83        7.21      6.91 o 
  10   7   7      317.52      284.78     11.81 o 
  11   7   7       53.72       46.59      8.12 o 
  12   7   7       64.64       64.49      8.95 o 
  13   7   7       36.57       36.67      8.20 o 
  14   7   7       15.60        5.84      7.74 o 
  15   7   7        5.72        4.89      7.66 o 
  16   7   7       20.61        4.65     11.07 o 
  17   7   7       20.84       18.25      8.68 o 
  18   7   7        8.65        1.49      7.74 o 
  19   7   7       23.94       14.28      9.02 o 
  20   7   7       52.37       65.32      9.26 o 
  21   7   7       39.76       23.83      8.17 o 
  22   7   7       17.34        7.02      9.38 o 
  23   7   7        0.12       -2.73      9.36 o 
   1   8   7       50.50       52.57      6.20 o 
   2   8   7       90.09      106.61      8.11 o 
   3   8   7      210.01      186.48      8.73 o 
   4   8   7      275.19      292.95     10.36 o 
   5   8   7      276.18      261.10      9.98 o 
   6   8   7      202.42      228.53     11.47 o 
   7   8   7       15.45        2.54      7.20 o 
   8   8   7       51.93       59.55      9.10 o 
   9   8   7       47.77       44.28      9.90 o 
  10   8   7        1.42       -2.44      7.44 o 
  11   8   7      185.91      203.62     12.03 o 
  12   8   7       30.82       24.58      8.41 o 
  13   8   7        2.12       -7.51      7.51 o 
  14   8   7       44.72       45.07      9.22 o 
  15   8   7        7.90       -0.66      8.25 o 
  16   8   7       82.55       96.80     10.74 o 
  17   8   7        8.01        2.95      8.86 o 
  18   8   7       38.67       49.98     10.23 o 
  19   8   7       17.92       22.23     13.32 o 
  20   8   7        2.81       -3.73      8.70 o 
  21   8   7        8.27        1.66      9.11 o 
  22   8   7        9.16       14.62      9.96 o 
   0   9   7       43.99       47.29     13.04 o 
   1   9   7        9.23        5.73      6.16 o 
   2   9   7       50.83       41.89      7.24 o 
   3   9   7       39.15       29.67      7.13 o 
   4   9   7       45.11       40.14      9.44 o 
   5   9   7      161.56      190.31     10.49 o 
   6   9   7      235.77      222.62      9.87 o 
   7   9   7      137.71      142.46     11.34 o 
   8   9   7      639.05      637.69     17.98 o 
   9   9   7      318.08      323.72     15.21 o 
  10   9   7      621.46      657.74     21.39 o 
  11   9   7      209.09      232.65     12.32 o 
  12   9   7      256.15      294.92     13.06 o 
  13   9   7       73.44       69.74     10.14 o 
  14   9   7        7.62        7.45      8.79 o 
  15   9   7      105.98      117.48     11.44 o 
  16   9   7       23.11       15.88      9.38 o 
  17   9   7       23.84       34.73      9.94 o 
  18   9   7        7.97        5.64      9.64 o 
  19   9   7       15.52       25.03     10.94 o 
  20   9   7        4.75       -5.16     10.02 o 
   1  10   7      132.86      141.97     16.21 o 
   2  10   7       88.39      106.83      8.96 o 
   3  10   7       42.15       39.96      7.74 o 
   4  10   7        0.98       -6.86      6.86 o 
   5  10   7      372.20      353.21     12.22 o 
   6  10   7      251.02      268.99     11.43 o 
   7  10   7     1054.52     1044.92     24.43 o 
   8  10   7      662.01      695.13     19.61 o 
   9  10   7      350.78      363.29     14.60 o 
  10  10   7      118.11      124.91     11.88 o 
  11  10   7       48.68       41.05     11.57 o 
  12  10   7       11.02       12.42      9.53 o 
  13  10   7       19.55       16.38      9.54 o 
  14  10   7       46.53       37.25     10.52 o 
  15  10   7       42.50       50.96     10.72 o 
  16  10   7       46.17       52.40     11.20 o 
  17  10   7      146.28      193.18     17.93 o 
  18  10   7      112.47      156.14     27.44 o 
   0  11   7       10.55        9.00     11.63 o 
   1  11   7       72.43       67.86     10.90 o 
   2  11   7       15.39       17.27      8.64 o 
   3  11   7       51.10       52.07      9.61 o 
   4  11   7       12.47       16.99      8.01 o 
   5  11   7        3.43        8.47      9.32 o 
   6  11   7      151.34      197.96     14.42 o 
   7  11   7       36.04       44.54      8.80 o 
   8  11   7      110.83      139.88     12.75 o 
   9  11   7      120.24      134.76     12.54 o 
  10  11   7        2.67        3.97      9.72 o 
  11  11   7       39.52       63.10     10.93 o 
  12  11   7       52.27       51.67     12.59 o 
  13  11   7       12.06       -1.17      9.86 o 
  14  11   7       17.82       15.26     10.47 o 
  15  11   7       43.21       59.85     23.43 o 
   1  12   7        3.10        1.85      8.90 o 
   2  12   7        7.01        6.96      9.06 o 
   3  12   7        0.30        5.53     12.67 o 
   4  12   7       41.68       29.59      9.90 o 
   5  12   7        2.18       -5.47      8.58 o 
   6  12   7       18.67        9.18      8.70 o 
   7  12   7       51.03       36.78      9.64 o 
   8  12   7       21.80       36.64     11.14 o 
   9  12   7       46.28       37.37     11.53 o 
  10  12   7       12.99        9.68     11.24 o 
   2   0   8      278.96      309.02      9.13 o 
   4   0   8     3082.52     3440.77     53.88 o 
   6   0   8     1146.91     1224.82     47.50 o 
   8   0   8     2404.67     2438.16     40.56 o 
  10   0   8     4517.09     5069.96     77.61 o 
  12   0   8      812.37      996.13     29.30 o 
  14   0   8      386.86      426.33     13.06 o 
  16   0   8      457.94      501.02     20.26 o 
  18   0   8       46.74       47.09     12.95 o 
  20   0   8        9.97       -3.23     12.20 o 
  22   0   8       69.58       52.07     17.01 o 
  24   0   8       32.81        2.07     13.57 o 
  26   0   8      264.51      301.26     37.15 o 
   1   1   8        7.69        6.32      3.25 o 
   2   1   8       58.80       59.98      4.33 o 
   3   1   8       33.60       32.69      4.77 o 
   4   1   8      327.86      232.08      8.25 o 
   5   1   8      320.33      323.30      7.61 o 
   6   1   8     1117.67     1298.81     25.02 o 
   7   1   8      144.04      130.52      9.35 o 
   8   1   8      216.32      265.58      7.69 o 
   9   1   8      235.15      198.37      6.97 o 
  10   1   8     1060.45     1081.06     18.22 o 
  11   1   8      281.88      291.52      9.26 o 
  12   1   8     1294.50     1372.28     20.15 o 
  13   1   8       67.89       63.82      7.06 o 
  14   1   8       43.20       25.94      5.67 o 
  15   1   8       35.38       56.87      6.53 o 
  16   1   8      587.66      647.71     14.08 o 
  17   1   8       13.63       17.76      6.20 o 
  18   1   8       46.30       31.53      6.63 o 
  19   1   8       27.79       19.04      6.55 o 
  20   1   8      149.88      135.72     10.03 o 
  21   1   8       15.50        6.63      7.59 o 
  22   1   8      150.16      144.51     11.88 o 
  23   1   8       58.55       66.65     10.89 o 
  24   1   8       20.11        7.01     10.17 o 
  25   1   8       52.47       42.23     11.11 o 
  26   1   8       11.05       12.30     10.64 o 
   0   2   8        7.66       -0.47      5.13 o 
   1   2   8      158.34      163.45      5.56 o 
   2   2   8        0.83       -1.52      3.47 o 
   3   2   8      161.07      166.31      6.08 o 
   4   2   8      307.09      373.72      8.28 o 
   5   2   8       47.17       35.84      5.05 o 
   6   2   8      125.90      129.01      7.69 o 
   7   2   8      222.38      216.68      9.67 o 
   8   2   8      380.88      415.31     11.18 o 
   9   2   8      145.42      123.10     10.07 o 
  10   2   8       93.73       87.63      9.64 o 
  11   2   8      762.38      763.24     14.87 o 
  12   2   8       18.01        9.57      5.43 o 
  13   2   8       87.55       93.85      7.17 o 
  14   2   8      145.96      142.11      8.26 o 
  15   2   8       27.79       21.50      5.82 o 
  16   2   8        2.19        0.95      5.62 o 
  17   2   8       48.84       49.11      6.87 o 
  18   2   8        1.53        4.35      6.54 o 
  19   2   8       63.62       47.16      7.18 o 
  20   2   8       24.65        9.51      6.92 o 
  21   2   8       67.18       63.01      7.95 o 
  22   2   8       15.40        8.17      7.25 o 
  23   2   8       21.73       20.54      7.51 o 
  24   2   8        0.00       17.69      8.88 o 
  25   2   8       55.44       40.50     11.04 o 
  26   2   8        7.34       21.24     13.58 o 
   1   3   8      242.37      251.62      7.17 o 
   2   3   8       15.22       16.50      4.21 o 
   3   3   8      183.99      157.69      6.09 o 
   4   3   8       67.50       78.45      5.43 o 
   5   3   8      181.34      164.17      6.46 o 
   6   3   8       22.97       27.55      5.16 o 
   7   3   8      211.78      215.35      7.55 o 
   8   3   8       62.40       84.27      7.31 o 
   9   3   8      891.90      879.07     19.83 o 
  10   3   8      291.96      280.63     15.10 o 
  11   3   8      199.54      197.18      9.82 o 
  12   3   8       14.86       10.73      5.91 o 
  13   3   8      320.50      289.29     10.33 o 
  14   3   8       53.29       62.00      7.62 o 
  15   3   8       24.19       16.74      6.80 o 
  16   3   8      206.41      214.17      9.86 o 
  17   3   8       49.10       42.68      7.79 o 
  18   3   8       10.74        9.83      7.12 o 
  19   3   8       28.03       30.94      7.70 o 
  20   3   8       32.71       35.93      7.40 o 
  21   3   8       12.10       13.55      6.98 o 
  22   3   8        5.37       -2.35      7.20 o 
  23   3   8       41.14       41.20      8.30 o 
  24   3   8        5.44        9.87      9.46 o 
  25   3   8       28.89       15.89      9.39 o 
   0   4   8      898.88      997.49     23.70 o 
   1   4   8      271.79      217.99      7.60 o 
   2   4   8      104.94      129.87      8.02 o 
   3   4   8      198.39      207.48      8.26 o 
   4   4   8      101.66      121.09      6.75 o 
   5   4   8       65.22       61.94      5.68 o 
   6   4   8      143.52      161.06      6.76 o 
   7   4   8       76.97       67.53      5.98 o 
   8   4   8      147.27      187.99      7.66 o 
   9   4   8      226.89      201.38      8.92 o 
  10   4   8       32.93       28.72      7.16 o 
  11   4   8       39.78       21.17      6.49 o 
  12   4   8      388.92      392.65     13.58 o 
  13   4   8      595.17      585.61     14.65 o 
  14   4   8       28.82       25.93      7.10 o 
  15   4   8       36.84       24.73      6.92 o 
  16   4   8       50.37       39.29      7.63 o 
  17   4   8      297.69      290.37     11.19 o 
  18   4   8       45.73       45.54      8.17 o 
  19   4   8       72.76       83.19      9.17 o 
  20   4   8       64.12       57.11      8.78 o 
  21   4   8       29.84       11.91      7.96 o 
  22   4   8        7.74        9.97      8.42 o 
  23   4   8       87.11      104.88     10.38 o 
  24   4   8       52.72       66.49     10.11 o 
  25   4   8      208.20      252.24     14.12 o 
   1   5   8      434.58      450.61     11.86 o 
   2   5   8      189.74      215.15      8.86 o 
   3   5   8      621.82      665.58     13.23 o 
   4   5   8       63.56       71.36      6.07 o 
   5   5   8      208.89      192.15      9.78 o 
   6   5   8       94.24      109.12      9.19 o 
   7   5   8       39.43       39.20      6.57 o 
   8   5   8      393.85      488.08     12.71 o 
   9   5   8       47.35       40.36      6.74 o 
  10   5   8     2102.77     2320.40     40.06 o 
  11   5   8      700.19      669.14     17.27 o 
  12   5   8      680.24      786.46     17.36 o 
  13   5   8      446.93      459.59     13.15 o 
  14   5   8      987.18     1068.75     24.12 o 
  15   5   8       43.07       45.29      7.78 o 
  16   5   8        5.65       14.27      7.48 o 
  17   5   8       34.64       21.89      7.75 o 
  18   5   8        4.05        0.82      7.61 o 
  19   5   8       19.32       11.29      7.83 o 
  20   5   8       53.05       39.76      8.55 o 
  21   5   8        2.83       -7.84      8.18 o 
  22   5   8        1.31        2.93     10.08 o 
  23   5   8       18.87        9.28      9.21 o 
  24   5   8       57.53       45.30     10.00 o 
   0   6   8      203.29      198.83     11.74 o 
   1   6   8       63.15       76.95      6.65 o 
   2   6   8       50.70       42.74      5.78 o 
   3   6   8       39.69       34.62      5.84 o 
   4   6   8       63.30       72.83      8.98 o 
   5   6   8       64.23       64.66      7.11 o 
   6   6   8      313.19      297.87     10.24 o 
   7   6   8      335.81      331.65     11.20 o 
   8   6   8       84.42      114.09      9.81 o 
   9   6   8      224.05      232.69     11.04 o 
  10   6   8       30.93       26.26     10.03 o 
  11   6   8      442.21      414.22     14.25 o 
  12   6   8      394.49      403.81     13.98 o 
  13   6   8      453.54      478.66     15.38 o 
  14   6   8      134.33      139.91     12.87 o 
  15   6   8      178.62      189.59     14.06 o 
  16   6   8      221.96      252.45     12.44 o 
  17   6   8      215.54      237.81     13.82 o 
  18   6   8       31.02       38.66      9.73 o 
  19   6   8       39.15       32.85      8.92 o 
  20   6   8       40.77       20.63      8.66 o 
  21   6   8       22.36       20.22      9.04 o 
  22   6   8       11.09        5.44      9.06 o 
  23   6   8       34.46       38.03     10.02 o 
   1   7   8       12.16        2.87      5.35 o 
   2   7   8       29.97       19.88      6.23 o 
   3   7   8      113.01      118.54      9.99 o 
   4   7   8       71.04       99.69      9.50 o 
   5   7   8        3.40       -1.42      6.05 o 
   6   7   8       46.65       52.97      7.38 o 
   7   7   8        8.39        4.29      6.41 o 
   8   7   8       76.31       80.46     10.13 o 
   9   7   8        8.64        7.53      6.77 o 
  10   7   8       18.71       16.35      7.72 o 
  11   7   8      107.07      135.57     14.22 o 
  12   7   8       47.92       35.03      8.74 o 
  13   7   8        1.94       -7.16      7.79 o 
  14   7   8        5.28       -0.08      7.80 o 
  15   7   8       81.96       72.24     10.84 o 
  16   7   8       32.96       55.56     10.01 o 
  17   7   8       20.56       18.93      9.11 o 
  18   7   8       13.16        2.44      9.13 o 
  19   7   8       19.51       15.13      9.78 o 
  20   7   8       24.09       37.69     10.85 o 
  21   7   8       31.41       13.42     10.43 o 
   0   8   8       28.52       21.00      9.06 o 
   1   8   8      109.52      120.78      8.84 o 
   2   8   8       28.45       18.63      6.71 o 
   3   8   8      151.29      205.92     10.51 o 
   4   8   8       22.94       21.21      7.22 o 
   5   8   8       63.75       80.90      8.39 o 
   6   8   8        8.83       15.54      7.18 o 
   7   8   8        5.30        3.51      6.85 o 
   8   8   8        1.70        2.21      6.93 o 
   9   8   8      175.43      206.92     11.33 o 
  10   8   8       36.97       41.92      9.47 o 
  11   8   8       51.09       53.97     12.96 o 
  12   8   8       56.25       35.14     16.79 o 
  13   8   8       23.45        6.17      8.78 o 
  14   8   8      108.00      147.85     12.48 o 
  15   8   8       73.44       74.29     10.72 o 
  16   8   8        3.19        2.19      9.27 o 
  17   8   8        6.16       -0.11     10.01 o 
  18   8   8        8.29       -8.72      9.87 o 
  19   8   8       15.20       13.60     11.19 o 
  20   8   8       17.41       11.34     10.66 o 
   1   9   8        3.61        0.07      7.94 o 
   2   9   8       80.70       79.13      9.39 o 
   3   9   8        5.04       -6.91      6.91 o 
   4   9   8        1.65       -3.08      7.53 o 
   5   9   8      121.59      163.27     10.87 o 
   6   9   8       63.33       63.73      8.91 o 
   7   9   8       32.00       43.70      9.79 o 
   8   9   8       20.46       12.11      7.75 o 
   9   9   8      224.18      232.73     12.45 o 
  10   9   8       11.60        6.06      9.13 o 
  11   9   8       20.19       27.33      9.78 o 
  12   9   8       18.50       11.12     12.45 o 
  13   9   8       80.88      100.48     13.46 o 
  14   9   8       11.93       -2.46      9.59 o 
  15   9   8        3.94        1.83      9.53 o 
  16   9   8        1.28       -5.42      9.77 o 
  17   9   8       10.99       18.61     12.09 o 
  18   9   8       22.31       25.28     17.33 o 
   0  10   8       46.60       34.52     13.26 o 
   1  10   8        7.53       -2.83      8.19 o 
   2  10   8       49.02       51.89      9.72 o 
   3  10   8      212.00      220.42     11.95 o 
   4  10   8       23.47        3.36      7.80 o 
   5  10   8       84.71       68.67      9.41 o 
   6  10   8       77.49       66.16     11.66 o 
   7  10   8      423.36      407.10     13.89 o 
   8  10   8      432.54      452.66     14.58 o 
   9  10   8      103.26      118.53     13.17 o 
  10  10   8       48.87       54.71     16.30 o 
  11  10   8       40.20       40.47     10.58 o 
  12  10   8       80.48       82.48     11.77 o 
  13  10   8       28.16       14.09     10.37 o 
  14  10   8       28.46       -5.73     12.42 o 
  15  10   8       20.41        6.83     10.50 o 
   1  11   8        9.78        4.69      8.99 o 
   2  11   8       27.82       19.99     10.65 o 
   3  11   8       18.42        5.37      9.42 o 
   4  11   8       21.66       12.39      9.70 o 
   5  11   8      136.63      169.39     11.88 o 
   6  11   8      119.94      162.67     11.68 o 
   7  11   8       64.52       67.70     10.07 o 
   8  11   8       35.80       50.70     12.34 o 
   9  11   8       11.19       -2.74      8.97 o 
  10  11   8      111.95      136.82     18.84 o 
  11  11   8        5.75       -2.18     11.33 o 
   0  12   8        0.97       -8.03     13.69 o 
   1  12   8        4.89        4.90      9.90 o 
   2  12   8       18.44        8.94     10.19 o 
   3  12   8       18.72       20.73     10.13 o 
   4  12   8       10.15        8.16     10.36 o 
   5  12   8       10.62       11.98     10.51 o 
   2   0   9       63.68       81.54      8.32 o 
   4   0   9      247.05      269.63     10.51 o 
   6   0   9       36.35       21.60      9.73 o 
   8   0   9     3941.88     4193.34     65.71 o 
  10   0   9     3499.91     4023.89     63.91 o 
  12   0   9      221.44      277.68     13.42 o 
  14   0   9     1783.92     1711.40     37.91 o 
  16   0   9      715.03      770.58     22.80 o 
  18   0   9      112.41       84.62     14.68 o 
  20   0   9       27.00       15.27     13.09 o 
  22   0   9       13.45       13.12     14.35 o 
  24   0   9       62.16       86.95     18.46 o 
   0   1   9      977.91     1138.78     22.29 o 
   1   1   9        4.37       -4.90      4.90 o 
   2   1   9       90.95       82.41      6.34 o 
   3   1   9        8.59        5.60      4.24 o 
   4   1   9       16.32       13.09      4.37 o 
   5   1   9      137.81      124.00      7.27 o 
   6   1   9      576.14      580.37     13.37 o 
   7   1   9      107.74       85.86      8.09 o 
   8   1   9       46.33       39.21      6.99 o 
   9   1   9      337.78      348.73     10.16 o 
  10   1   9     1109.66     1164.06     19.79 o 
  11   1   9      111.26      116.30     11.42 o 
  12   1   9       41.76       37.40      6.12 o 
  13   1   9      128.84      108.35      7.75 o 
  14   1   9       69.61       90.21      9.96 o 
  15   1   9       33.57       26.93      7.24 o 
  16   1   9       12.70       10.33      8.61 o 
  17   1   9       98.22      117.22      9.50 o 
  18   1   9       23.90       14.61      7.64 o 
  19   1   9        5.98        2.53      7.35 o 
  20   1   9        0.47        4.44      8.48 o 
  21   1   9       29.80       31.97      8.63 o 
  22   1   9        9.79       13.23     12.60 o 
  23   1   9       47.81       42.26     11.03 o 
  24   1   9      149.11      121.82     19.15 o 
   1   2   9       14.53        4.08      4.38 o 
   2   2   9       11.04       -4.32      4.32 o 
   3   2   9        6.69       -0.23      5.15 o 
   4   2   9      205.44      230.20     10.24 o 
   5   2   9      165.08      177.19      8.98 o 
   6   2   9      480.98      566.58     13.41 o 
   7   2   9      214.12      223.62     10.27 o 
   8   2   9      138.41      140.76     16.48 o 
   9   2   9      205.44      220.74      9.38 o 
  10   2   9       85.31       84.92      7.84 o 
  11   2   9       18.70       14.33      6.75 o 
  12   2   9       14.79       18.03      6.18 o 
  13   2   9       22.77       13.39      6.33 o 
  14   2   9      194.33      227.70      9.30 o 
  15   2   9       14.32        7.91      6.27 o 
  16   2   9       26.64        7.09      6.45 o 
  17   2   9       27.78       19.68      6.85 o 
  18   2   9        2.73        9.16      6.77 o 
  19   2   9       21.01        9.77      6.93 o 
  20   2   9        1.03        1.27      7.97 o 
  21   2   9       27.99       26.38      8.56 o 
  22   2   9       24.98       32.93     10.30 o 
  23   2   9       13.57        8.61      9.03 o 
  24   2   9       46.27       38.55     10.30 o 
   0   3   9       47.62       37.45      7.77 o 
   1   3   9       77.95       85.37      7.01 o 
   2   3   9       40.62       29.10      5.32 o 
   3   3   9      108.66      110.77     11.34 o 
   4   3   9       12.61        6.39      5.70 o 
   5   3   9      151.14      149.06      8.28 o 
   6   3   9      187.33      208.79      9.03 o 
   7   3   9        6.64        4.33      6.22 o 
   8   3   9      123.08      115.20      8.56 o 
   9   3   9      306.26      284.28     10.04 o 
  10   3   9       30.59       24.40      6.44 o 
  11   3   9      135.85      164.91      9.63 o 
  12   3   9      155.37      181.77     10.34 o 
  13   3   9      136.14      157.80     11.79 o 
  14   3   9        2.62       -2.20      7.10 o 
  15   3   9       29.44       23.25      8.89 o 
  16   3   9       18.60       12.06      7.33 o 
  17   3   9       11.96        4.17      7.31 o 
  18   3   9       68.41       58.68      8.64 o 
  19   3   9        3.26        8.13      7.71 o 
  20   3   9       51.15       58.94      9.11 o 
  21   3   9       42.82       48.19      9.44 o 
  22   3   9        3.55        1.93      8.90 o 
  23   3   9       22.94       28.88     10.71 o 
   1   4   9       42.59       25.59      5.33 o 
   2   4   9       28.43       29.42      5.66 o 
   3   4   9       97.61      124.18      7.33 o 
   4   4   9       57.70       64.97      6.25 o 
   5   4   9      139.40      171.94      8.38 o 
   6   4   9      473.95      509.81     14.97 o 
   7   4   9      102.64      104.76     11.53 o 
   8   4   9      103.54       99.51      9.65 o 
   9   4   9      193.53      208.57     13.34 o 
  10   4   9      442.35      495.87     18.29 o 
  11   4   9      110.74      127.04      9.54 o 
  12   4   9      605.41      709.93     18.99 o 
  13   4   9       41.21       32.83      9.47 o 
  14   4   9      115.04      114.20      9.62 o 
  15   4   9       14.61        8.70      7.35 o 
  16   4   9       97.47      119.20      9.97 o 
  17   4   9      253.27      255.04     11.18 o 
  18   4   9       27.97       15.13      7.98 o 
  19   4   9       35.56       30.84     14.05 o 
  20   4   9      150.22      195.90     12.58 o 
  21   4   9       11.35       -0.13      8.62 o 
  22   4   9        1.67        8.27      9.94 o 
  23   4   9       25.46       33.04     19.94 o 
   0   5   9        1.72        2.73      7.44 o 
   1   5   9       47.85       36.51      6.06 o 
   2   5   9      108.17      102.98      7.23 o 
   3   5   9       64.58       58.73      6.41 o 
   4   5   9      495.51      530.53     15.42 o 
   5   5   9       62.74       81.83      7.75 o 
   6   5   9      179.01      186.56      9.50 o 
   7   5   9      222.61      222.80     11.66 o 
   8   5   9      123.01      158.86     11.33 o 
   9   5   9      800.81      810.34     20.21 o 
  10   5   9     1296.10     1411.83     29.13 o 
  11   5   9      188.95      180.96     12.57 o 
  12   5   9      493.10      562.89     17.09 o 
  13   5   9       33.03       34.86     10.48 o 
  14   5   9      107.69       96.89     10.45 o 
  15   5   9       96.94       99.11     10.79 o 
  16   5   9      116.74      131.69     11.59 o 
  17   5   9       18.61       20.11      8.26 o 
  18   5   9       19.36       10.51      8.12 o 
  19   5   9       29.88       47.29     10.68 o 
  20   5   9       35.39       38.95      9.77 o 
  21   5   9        3.70       -3.26     12.80 o 
  22   5   9       60.94       87.48     10.97 o 
   1   6   9      323.57      338.88     10.10 o 
   2   6   9       17.44       18.57      6.13 o 
   3   6   9       48.24       44.56      7.25 o 
   4   6   9      128.74      165.72     14.55 o 
   5   6   9      271.24      275.35     10.60 o 
   6   6   9      416.77      407.83     14.12 o 
   7   6   9       68.87       48.26     10.11 o 
   8   6   9      113.57      117.81     10.52 o 
   9   6   9      186.03      193.78     13.67 o 
  10   6   9       50.57       31.36      9.06 o 
  11   6   9      242.20      232.51     14.01 o 
  12   6   9      513.33      621.36     26.07 o 
  13   6   9      172.58      228.80     15.86 o 
  14   6   9       16.97       22.30      9.18 o 
  15   6   9        0.45        6.06      8.53 o 
  16   6   9       17.71       15.58      8.84 o 
  17   6   9      100.69      106.19     11.62 o 
  18   6   9        7.37       -6.68      9.36 o 
  19   6   9        5.05       -4.42      9.80 o 
  20   6   9       19.21       24.04     10.49 o 
   0   7   9       63.51       71.56     10.95 o 
   1   7   9       63.41       69.14      8.13 o 
   2   7   9        9.33        6.76      7.03 o 
   3   7   9       68.43       71.97      8.23 o 
   4   7   9       12.56        5.48      6.90 o 
   5   7   9       12.68        1.98      7.21 o 
   6   7   9       21.70       20.21      7.48 o 
   7   7   9        8.61       -1.55      7.14 o 
   8   7   9      120.33      158.10     10.34 o 
   9   7   9       44.77       47.30      8.30 o 
  10   7   9       19.59       19.19      8.98 o 
  11   7   9       57.81       71.44     10.30 o 
  12   7   9       15.43       22.07      9.08 o 
  13   7   9       18.57        6.08      8.89 o 
  14   7   9       91.36       75.14     12.58 o 
  15   7   9        2.32        8.96      9.47 o 
  16   7   9        1.31       -0.27     10.93 o 
  17   7   9       34.78       20.01     10.07 o 
  18   7   9       15.76        5.49     10.29 o 
  19   7   9        6.07        9.30     10.45 o 
   1   8   9        3.31       -7.00      7.00 o 
   2   8   9       29.97       26.23      7.94 o 
   3   8   9       37.04       28.27      7.99 o 
   4   8   9      121.11      156.41     10.62 o 
   5   8   9        8.02        5.96      7.57 o 
   6   8   9       17.52       17.57      7.86 o 
   7   8   9        4.14       -7.39      7.39 o 
   8   8   9       61.69       64.65      8.77 o 
   9   8   9       10.56        1.51      8.02 o 
  10   8   9       15.12        7.68      8.27 o 
  11   8   9       29.79       35.36     10.28 o 
  12   8   9       46.10       47.51     11.49 o 
  13   8   9       20.55        4.66      9.57 o 
  14   8   9       50.47       65.60     13.66 o 
  15   8   9       84.62       77.94     13.66 o 
  16   8   9       72.08       92.67     16.98 o 
  17   8   9       24.55       47.69     12.62 o 
   0   9   9       26.37       40.38     13.45 o 
   1   9   9       30.22       25.53      9.19 o 
   2   9   9        6.04       -7.93      8.67 o 
   3   9   9       11.52        4.24      8.14 o 
   4   9   9      123.88      139.70     11.13 o 
   5   9   9      133.79      139.62     10.98 o 
   6   9   9       15.53        7.95      8.48 o 
   7   9   9       52.45       69.84      9.61 o 
   8   9   9       14.44       12.44      8.59 o 
   9   9   9       13.15       19.80      8.98 o 
  10   9   9       89.71      124.89     13.34 o 
  11   9   9      125.59      150.51     11.62 o 
  12   9   9      113.29      146.31     13.51 o 
  13   9   9      131.70      143.74     16.65 o 
  14   9   9       41.63       18.17     10.81 o 
   1  10   9       18.03       24.86      9.60 o 
   2  10   9       91.53      108.73     11.65 o 
   3  10   9      122.60      115.33     12.04 o 
   4  10   9      225.93      254.62     14.95 o 
   5  10   9      201.35      253.65     13.95 o 
   6  10   9       42.11       56.25     13.44 o 
   7  10   9       57.78       59.61     10.33 o 
   8  10   9       50.70       46.81      9.92 o 
   9  10   9       56.67       60.13     10.49 o 
  10  10   9       61.95       73.74     10.84 o 
  11  10   9       51.54       70.72     11.02 o 
   0  11   9       12.42       -5.43     14.16 o 
   1  11   9        1.29      -10.08     10.08 o 
   2  11   9        7.50      -10.49     10.49 o 
   3  11   9        5.31       -0.43     10.52 o 
   4  11   9       25.97       15.18     10.77 o 
   5  11   9       50.81       58.16     11.75 o 
   0   0  10      728.53       13.16     12.04 o 
   2   0  10      847.16      884.80     36.11 o 
   4   0  10       78.68       65.96     17.01 o 
   6   0  10      540.56      592.19     18.30 o 
   8   0  10      453.34      435.89     16.45 o 
  10   0  10      404.82      412.34     16.36 o 
  12   0  10      195.64      239.71     13.61 o 
  14   0  10       48.18       19.09      9.81 o 
  16   0  10      598.17      649.85     21.69 o 
  18   0  10       69.76       36.59     27.92 o 
  20   0  10      161.86      204.92     21.34 o 
  22   0  10      146.88       55.42     22.71 o 
   1   1  10       13.75        0.36      8.27 o 
   2   1  10        4.59        8.83      9.36 o 
   3   1  10       43.26       35.00      6.52 o 
   4   1  10      232.86      202.77     10.38 o 
   5   1  10       44.46       25.28      8.64 o 
   6   1  10        4.84       -1.78      5.93 o 
   7   1  10        6.89       -3.24      5.27 o 
   8   1  10       51.91       24.32      5.60 o 
   9   1  10       28.13       22.76      5.58 o 
  10   1  10        3.33       -0.41      5.54 o 
  11   1  10       54.92       33.47      8.77 o 
  12   1  10      137.40      138.81     16.80 o 
  13   1  10       75.35       70.75     10.77 o 
  14   1  10      327.17      311.10     11.94 o 
  15   1  10       45.45       37.24      8.27 o 
  16   1  10       28.36       32.99      8.22 o 
  17   1  10       75.32       47.29      8.92 o 
  18   1  10      277.10      276.04     15.00 o 
  19   1  10        9.69       10.73      8.38 o 
  20   1  10        7.47       -3.58      8.68 o 
  21   1  10        5.81        9.92     10.42 o 
  22   1  10        3.19      -10.89     10.89 o 
   0   2  10        6.41       10.90      9.86 o 
   1   2  10       62.30       65.17     14.27 o 
   2   2  10       20.50       34.75      7.54 o 
   3   2  10       14.20       -1.38      6.70 o 
   4   2  10       48.27       73.25     10.80 o 
   5   2  10       51.54       42.72      7.09 o 
   6   2  10       40.50       27.29     10.51 o 
   7   2  10      197.30      178.25      9.82 o 
   8   2  10       10.10        4.63      6.37 o 
   9   2  10       50.02       41.99      7.42 o 
  10   2  10       78.89       67.59      8.54 o 
  11   2  10       63.07       59.91      9.06 o 
  12   2  10       77.63       67.40      8.37 o 
  13   2  10      101.56       86.55      9.57 o 
  14   2  10       51.14       38.78      8.11 o 
  15   2  10        9.59       -7.69      8.72 o 
  16   2  10        1.69        6.70      8.80 o 
  17   2  10        6.15        8.97      8.80 o 
  18   2  10       79.89       65.53     11.45 o 
  19   2  10       34.99       28.99      9.19 o 
  20   2  10       20.36       14.19      8.98 o 
  21   2  10       27.47       19.26     16.00 o 
   1   3  10       15.56       14.38      6.17 o 
   2   3  10       79.59       70.87     10.44 o 
   3   3  10      116.25      121.94     17.02 o 
   4   3  10       30.05       16.51      7.30 o 
   5   3  10      164.25      157.60     10.93 o 
   6   3  10        5.27       -0.45      7.35 o 
   7   3  10       16.11        1.62      7.20 o 
   8   3  10       14.72       -0.89      7.62 o 
   9   3  10      203.95      215.41     11.85 o 
  10   3  10       31.15       33.69      8.33 o 
  11   3  10       90.38       83.62     15.44 o 
  12   3  10       38.98       33.64      7.87 o 
  13   3  10      178.27      142.71     10.62 o 
  14   3  10        5.09       -7.46      7.46 o 
  15   3  10       40.54       34.64      8.38 o 
  16   3  10        9.40        3.93      7.95 o 
  17   3  10       13.39        2.75      9.26 o 
  18   3  10        2.43       -2.78      8.64 o 
  19   3  10       45.38       41.08     10.71 o 
  20   3  10       42.73       38.14     11.06 o 
  21   3  10       18.37        6.19     10.59 o 
   0   4  10      141.80      171.36     44.29 o 
   1   4  10       32.68       27.32      6.40 o 
   2   4  10       85.26       83.42      8.16 o 
   3   4  10       69.28       67.26      7.67 o 
   4   4  10       13.51        9.76      9.15 o 
   5   4  10        1.58       -3.58      7.26 o 
   6   4  10      653.29      711.69     18.81 o 
   7   4  10      477.86      485.70     15.75 o 
   8   4  10       10.75       -8.05      8.05 o 
   9   4  10      166.54      199.46     12.86 o 
  10   4  10      474.20      554.24     16.89 o 
  11   4  10      298.88      316.56     13.43 o 
  12   4  10      617.92      712.82     19.62 o 
  13   4  10       68.53       63.57     10.33 o 
  14   4  10       14.87       12.59      9.28 o 
  15   4  10       61.60       45.00     10.22 o 
  16   4  10        1.08       -9.24      9.54 o 
  17   4  10       87.70       70.36     11.21 o 
  18   4  10      190.20      227.72     17.75 o 
  19   4  10       51.03       55.86     10.05 o 
  20   4  10       20.84       17.02      9.87 o 
   1   5  10       25.30       28.31      6.34 o 
   2   5  10      151.32      168.69     10.33 o 
   3   5  10       39.69       26.36      8.59 o 
   4   5  10      130.96      120.33     10.50 o 
   5   5  10      137.93      161.27     11.57 o 
   6   5  10      606.36      722.95     19.24 o 
   7   5  10      237.10      274.13     13.12 o 
   8   5  10      364.23      440.81     15.42 o 
   9   5  10      727.44      753.53     20.16 o 
  10   5  10       25.43       22.71      9.20 o 
  11   5  10       45.50       36.31      9.52 o 
  12   5  10       24.09        9.13      9.05 o 
  13   5  10      151.39      200.76     13.53 o 
  14   5  10        4.40       -6.09      9.23 o 
  15   5  10       37.53       17.00      9.71 o 
  16   5  10      124.63      118.48     12.43 o 
  17   5  10       35.10       40.47     12.27 o 
  18   5  10       20.73        1.68     10.22 o 
  19   5  10        0.83        4.97     10.47 o 
   0   6  10      131.31      145.22     12.94 o 
   1   6  10       11.74        9.30      7.30 o 
   2   6  10       72.47       75.88      8.62 o 
   3   6  10        1.27       -6.83      6.83 o 
   4   6  10       98.22      122.74      9.51 o 
   5   6  10        0.36       -5.22      8.59 o 
   6   6  10      125.33      156.96     15.66 o 
   7   6  10      184.08      176.35     12.67 o 
   8   6  10      113.41      114.79     11.42 o 
   9   6  10       48.13       23.21      9.41 o 
  10   6  10       28.14       19.60      9.58 o 
  11   6  10       89.85       93.90     11.11 o 
  12   6  10       70.56       60.07     12.09 o 
  13   6  10       16.23       -2.10      9.65 o 
  14   6  10        3.19       -9.26      9.26 o 
  15   6  10       13.50       15.36     10.05 o 
  16   6  10       34.96       30.63     10.79 o 
  17   6  10        5.30      -10.98     19.08 o 
  18   6  10       60.70       69.48     23.91 o 
   1   7  10       16.67       21.20      8.23 o 
   2   7  10        1.84       -7.56      7.56 o 
   3   7  10       10.07       -1.69      8.34 o 
   4   7  10        8.24        8.54      7.91 o 
   5   7  10       13.26        9.24      8.14 o 
   6   7  10        9.14        5.27      8.73 o 
   7   7  10      119.87      110.48     13.94 o 
   8   7  10        9.62        9.58      9.64 o 
   9   7  10       18.57       18.56      9.64 o 
  10   7  10       23.54       17.62     10.08 o 
  11   7  10      141.54      160.48     13.23 o 
  12   7  10       10.30       13.98      9.70 o 
  13   7  10       38.00       31.80     10.77 o 
  14   7  10       35.56       40.36     11.17 o 
  15   7  10       49.72       30.14     11.13 o 
  16   7  10       29.01       19.97     11.07 o 
   0   8  10       12.48       -4.50     14.28 o 
   1   8  10        6.37       -8.98      8.98 o 
   2   8  10       18.17       14.39      9.48 o 
   3   8  10       41.22       43.10      8.90 o 
   4   8  10       28.52       29.23      8.60 o 
   5   8  10       26.36       19.18      8.66 o 
   6   8  10       16.79       24.62      8.64 o 
   7   8  10       43.95       34.99     10.35 o 
   8   8  10        3.74        5.85      9.89 o 
   9   8  10        0.71       -6.32     10.22 o 
  10   8  10       71.47       64.24     11.63 o 
  11   8  10       37.17       17.74     11.07 o 
  12   8  10       37.36       59.33     12.06 o 
  13   8  10       67.01       74.25     12.57 o 
   1   9  10       54.37       44.53     10.91 o 
   2   9  10        5.58       -2.30      9.78 o 
   3   9  10       39.71       49.67     11.34 o 
   4   9  10       15.46       11.18     10.17 o 
   5   9  10       34.24       39.37      9.81 o 
   6   9  10       15.84       16.98      9.53 o 
   7   9  10       34.23       31.66      9.94 o 
   8   9  10      171.68      207.86     15.10 o 
   9   9  10       12.54       -1.25     10.99 o 
  10   9  10       92.38      100.47     13.06 o 
   0  10  10       31.88       28.16     16.43 o 
   1  10  10       27.83       37.01     12.63 o 
   2  10  10       16.27       27.67     13.48 o 
   3  10  10      119.71       91.77     12.41 o 
   4  10  10       84.06       72.79     12.33 o 
   2   0  11     1155.92      799.45     38.83 o 
   4   0  11      267.28      282.58     24.71 o 
   6   0  11       45.56       42.68     17.97 o 
   8   0  11        1.64       -7.14     18.21 o 
  10   0  11      525.37      482.93     18.26 o 
  12   0  11      389.51      338.16     16.42 o 
  14   0  11      586.10      661.33     21.93 o 
  16   0  11       43.67       45.59     15.77 o 
  18   0  11       35.21       35.94     16.18 o 
   0   1  11      108.58       97.56     20.38 o 
   1   1  11       20.37        2.78     11.77 o 
   2   1  11        2.92       -3.91     11.63 o 
   3   1  11       27.98        9.17     14.44 o 
   4   1  11      258.04      325.70     18.81 o 
   5   1  11       14.34       -2.71      7.57 o 
   6   1  11       98.39      100.08     11.82 o 
   7   1  11        2.30       -1.36      7.94 o 
   8   1  11       29.18       24.33      8.55 o 
   9   1  11       48.38       47.74      9.00 o 
  10   1  11      164.62      159.58     11.68 o 
  11   1  11      181.08      180.40     16.47 o 
  12   1  11      388.10      398.35     15.22 o 
  13   1  11      132.48      142.17     13.11 o 
  14   1  11      558.20      583.96     16.51 o 
  15   1  11       56.36       67.72      9.75 o 
  16   1  11      157.20      138.88     11.44 o 
  17   1  11        6.84        3.09      8.75 o 
  18   1  11        9.79       14.18      9.52 o 
  19   1  11        2.43        7.25     10.94 o 
   1   2  11       13.10       -3.87      9.10 o 
   2   2  11       20.55       12.20      9.57 o 
   3   2  11       13.65        3.10      9.49 o 
   4   2  11       11.64        2.61      9.65 o 
   5   2  11       19.10       16.82     10.19 o 
   6   2  11       92.27       98.94     17.37 o 
   7   2  11       23.08        6.70      8.18 o 
   8   2  11       17.14       14.34      8.49 o 
   9   2  11        3.63       -6.92      8.59 o 
  10   2  11       26.08       32.16      8.16 o 
  11   2  11       14.28       -0.20      9.09 o 
  12   2  11       29.36       26.60      9.63 o 
  13   2  11       92.89       75.00     12.44 o 
  14   2  11       22.03       16.96      9.98 o 
  15   2  11       59.88       34.73     10.26 o 
  16   2  11       87.04       72.20     11.46 o 
  17   2  11       10.18        6.07     10.49 o 
  18   2  11        3.09       -2.03     10.61 o 
   0   3  11       18.17        9.12     28.32 o 
   1   3  11       23.97       18.45      8.64 o 
   2   3  11        1.88        0.50      9.44 o 
   3   3  11       16.76       -0.83      9.46 o 
   4   3  11       16.39        0.97      8.40 o 
   5   3  11       62.79       47.47     13.71 o 
   6   3  11       16.72        1.40     12.62 o 
   7   3  11        2.21       -2.90      8.39 o 
   8   3  11       16.46       -3.30      8.35 o 
   9   3  11        0.90       -8.59      8.59 o 
  10   3  11        5.30       -6.61      8.83 o 
  11   3  11        6.29       -7.77      9.08 o 
  12   3  11       29.28       12.32      9.37 o 
  13   3  11        6.71        2.06      9.32 o 
  14   3  11       10.85       14.08     10.32 o 
  15   3  11       18.87        2.74     10.91 o 
  16   3  11       25.38        8.00     16.00 o 
  17   3  11        2.68       11.47     11.10 o 
  18   3  11       13.02       24.20     33.54 o 
   1   4  11       23.25       12.04      8.73 o 
   2   4  11       83.65       79.42     12.04 o 
   3   4  11      113.28      114.91     11.61 o 
   4   4  11      142.00      152.16     11.93 o 
   5   4  11      145.38      136.68     11.84 o 
   6   4  11       34.01       30.04     10.62 o 
   7   4  11       38.79       20.41      9.30 o 
   8   4  11       80.02       70.91     10.47 o 
   9   4  11       89.06       56.33     12.17 o 
  10   4  11       54.99       26.43     14.20 o 
  11   4  11      114.48       98.44     13.06 o 
  12   4  11       29.50       26.52     10.05 o 
  13   4  11        4.74       -6.33      9.88 o 
  14   4  11        6.64        1.30     10.17 o 
  15   4  11        0.06       -4.22     10.07 o 
  16   4  11        1.45        5.36     10.52 o 
  17   4  11       31.65       21.77     13.33 o 
   0   5  11       32.32       38.18     12.84 o 
   1   5  11       11.26       -3.46      8.85 o 
   2   5  11       22.01       12.41      8.92 o 
   3   5  11      159.04      184.35     15.19 o 
   4   5  11      307.77      356.69     16.32 o 
   5   5  11        4.51        4.55      9.53 o 
   6   5  11      694.73      842.00     21.80 o 
   7   5  11      123.12      137.60     12.54 o 
   8   5  11      980.34     1199.09     27.47 o 
   9   5  11      119.10      159.72     13.14 o 
  10   5  11      144.93      207.05     19.34 o 
  11   5  11       15.69       -1.22     11.07 o 
  12   5  11       32.99       13.87     10.42 o 
  13   5  11       88.31       70.67     17.39 o 
  14   5  11        8.45        5.18     11.58 o 
  15   5  11       28.07       30.71     11.00 o 
   1   6  11        3.85        9.80     12.30 o 
   2   6  11        7.25       -9.26      9.26 o 
   3   6  11       44.68       49.61     12.88 o 
   4   6  11      120.57      111.64     11.84 o 
   5   6  11       96.17      108.40     18.37 o 
   6   6  11        1.41       11.93      9.89 o 
   7   6  11       69.54       77.31     11.31 o 
   8   6  11       35.82       47.29     10.93 o 
   9   6  11      125.63      122.37     12.72 o 
  10   6  11      305.59      304.80     14.76 o 
  11   6  11      112.41      123.58     12.98 o 
  12   6  11       22.78       16.08     10.58 o 
  13   6  11       53.59       39.00     13.81 o 
  14   6  11        7.36       12.96     20.62 o 
   0   7  11       19.41       18.52     20.14 o 
   1   7  11        0.92       -7.30     11.58 o 
   2   7  11        4.87      -14.43     14.43 o 
   3   7  11        2.94      -10.36     10.36 o 
   4   7  11        3.49       -2.40      9.94 o 
   5   7  11        6.24       -8.12     10.03 o 
   6   7  11        5.77       -7.97     10.12 o 
   7   7  11       17.94       11.81     10.38 o 
   8   7  11       30.51       17.28     11.03 o 
   9   7  11        4.09       -7.65     10.72 o 
  10   7  11       57.45       62.41     11.73 o 
  11   7  11       78.85       75.70     12.73 o 
   1   8  11       11.72       -4.92     10.29 o 
   2   8  11        3.56       -0.01     12.95 o 
   3   8  11        0.72      -12.16     12.16 o 
   4   8  11       19.44        7.54     13.03 o 
   5   8  11       63.07       94.65     22.71 o 
   6   8  11       19.79        7.98     11.31 o 
   7   8  11       15.96        6.31     15.31 o 
   8   8  11       13.07       20.67     20.46 o 
   6   0  12        1.37       15.08     20.38 o 
   8   0  12        9.89       13.00     20.54 o 
  10   0  12      170.78      226.42     29.21 o 
  12   0  12     1833.64     1858.98     74.06 o 
  14   0  12       11.02       32.58     28.48 o 
   1   1  12        6.75       -3.53     19.10 o 
   2   1  12      337.16      378.54     30.17 o 
   3   1  12        1.43      -14.44     19.74 o 
   4   1  12       29.23       61.14     21.98 o 
   5   1  12        2.64       -2.25     19.74 o 
   6   1  12       28.12       51.19     22.31 o 
   7   1  12        5.55       -6.59     12.91 o 
   8   1  12        2.13       -7.43     13.71 o 
   9   1  12       12.40       13.89     19.82 o 
  10   1  12      230.06      238.67     21.33 o 
  11   1  12       50.10       49.22     12.85 o 
  12   1  12       30.52       31.78     10.28 o 
  13   1  12      104.10       97.29     14.09 o 
  14   1  12       15.14       20.55     11.47 o 
  15   1  12        0.88       -3.81     12.86 o 
   0   2  12        3.11      -13.64     19.26 o 
   1   2  12       33.19        8.08     14.50 o 
   2   2  12       42.40       20.33     14.58 o 
   3   2  12        2.43        1.47     13.72 o 
   4   2  12       44.67       29.14     11.64 o 
   5   2  12        4.74       -0.70     11.14 o 
   6   2  12        2.30       -0.86     12.83 o 
   7   2  12       33.03       32.49     14.32 o 
   8   2  12        2.68      -13.53     13.53 o 
   9   2  12       38.91       29.45     16.13 o 
  10   2  12       32.44       18.44     11.91 o 
  11   2  12       15.05        6.02     11.89 o 
  12   2  12        7.27       11.27     11.30 o 
  13   2  12        9.36        5.57     12.09 o 
  14   2  12        2.76        0.37     12.16 o 
   1   3  12        2.56      -10.49     10.49 o 
   2   3  12        5.90       14.41     11.79 o 
   3   3  12       16.83        5.47     10.93 o 
   4   3  12       24.68       24.42     11.89 o 
   5   3  12       76.08       65.85     13.08 o 
   6   3  12       11.62       -1.38     12.01 o 
   7   3  12       36.06       36.78     12.28 o 
   8   3  12        4.19       -2.84     11.33 o 
   9   3  12       30.37       21.11     10.69 o 
  10   3  12       60.42       43.20     13.87 o 
  11   3  12       25.26       42.99     17.86 o 
  12   3  12       10.27       14.04     12.30 o 
  13   3  12        0.18        7.23     12.50 o 
   0   4  12        0.82      -17.73     17.73 o 
   1   4  12       19.89        3.32     11.33 o 
   2   4  12       33.23       17.36     12.26 o 
   3   4  12       67.16       74.01     13.78 o 
   4   4  12       43.43       58.05     13.06 o 
   5   4  12       69.49       49.43     26.63 o 
   6   4  12       33.04       32.42     13.18 o 
   7   4  12        3.97       17.19     11.19 o 
   8   4  12      698.31      839.35     22.88 o 
   9   4  12      162.70      175.10     17.23 o 
  10   4  12       39.83       32.10     13.23 o 
  11   4  12       11.07        0.53     12.84 o 
  12   4  12        5.25      -10.84     10.84 o 
   1   5  12        5.50       -0.61     12.38 o 
   2   5  12       15.40        1.28     12.64 o 
   3   5  12       93.80      110.67     17.52 o 
   4   5  12       41.10       43.09     13.47 o 
   5   5  12      230.29      256.96     18.92 o 
   6   5  12       86.10       86.78     12.58 o 
   7   5  12      177.32      277.75     26.56 o 
   8   5  12      649.42      713.95     29.01 o 
   9   5  12       37.85       30.72     12.17 o 
  10   5  12       23.96        6.99     11.31 o 
   0   6  12       40.30       16.37     26.32 o 
   1   6  12        4.71      -16.70     17.01 o 
   2   6  12       10.15       -9.93     17.52 o 
   3   6  12      206.71      219.78     26.11 o 
   4   6  12       20.24       20.01     19.80 o 
   5   6  12      149.24      153.89     20.08 o 
   6   6  12        9.45       11.61     14.24 o 
   7   6  12       89.35       88.16     13.80 o 
   6   1  13      175.90      183.25     31.45 o 
   7   1  13        2.66       46.38     25.19 o 
   8   1  13        8.39       20.54     27.28 o 
   1   2  13       10.43       -1.77     23.59 o 
   3   2  13       10.97       23.91     24.07 o 
   4   2  13        5.48      -22.47     22.47 o 
   5   2  13        2.98      -22.31     22.31 o 
   6   2  13        3.17       11.23     23.75 o 
   7   2  13       24.43      -10.41     23.67 o 
   0   3  13        8.38      -24.39     24.39 o 
   1   3  13        4.35      -17.12     17.12 o 
   2   3  13        2.00      -17.71     17.71 o 
   3   3  13       30.26       51.45     32.49 o 
   4   3  13        1.96        2.08     13.57 o 
   5   3  13       14.48       30.37     16.98 o 
   6   3  13        6.95      -12.34     15.40 o 
   1   4  13       22.31      -17.76     18.20 o 
   2   4  13       47.51       41.24     15.04 o 
                                                 
